# Supplementary material for: Experimental study of the remediation of acid mine drainage by Maifan stones combined with SRB
Source: PLoS One. 2022 Jan 19;17(1):e0261823. doi: 10.1371/journal.pone.0261823 (PMC8769311; doi:10.1371/journal.pone.0261823)
Supplement: S1 Data — (XLSX) [file pone.0261823.s001.xlsx]

## Sheet: Sheet1
Removal effect of Dynamic Columns 1 and 2 with AMD
SO42-
	1#Removal percentage of so42-	1#Removal percentage of so42-	1#Removal percentage of so42-	Mean	StDev	2#Removal percentage of so42-	2#Removal percentage of so42-	2#Removal percentage of so42-	Mean	StDev	2#concentration of so42-	2#concentration of so42-	2#concentration of so42-	Mean	StDev	1# concentration of so42-	1# concentration of so42-	1# concentration of so42-	Mean	StDev
1	56.787	58.662	58.14	57.863	0.968	63.607	64.667	62.943	63.739	0.869	303.702	294.856	309.236	302.598	7.25349	360.613	344.965	349.322	351.633	8.07596
2	71.601	73.238	72.595	72.478	0.825	69.069	70.957	70.517	70.181	0.988	258.117	242.365	246.036	248.84	8.24179	236.988	223.33	228.698	229.672	6.88123
3	80.485	81.866	81.468	81.273	0.711	80.851	82.102	82.269	81.741	0.775	159.794	149.362	147.965	152.374	6.46419	162.851	151.327	154.653	156.277	5.93142
4	89.842	90.657	91.237	90.579	0.701	84.736	86.463	86.582	85.927	1.034	127.382	112.966	111.97	117.439	8.62507	84.7661	77.9652	73.1235	78.6183	5.84868
5	91.159	92.742	91.616	91.839	0.815	89.084	90.398	90.431	89.971	0.768	91.0925	80.1265	79.857	83.692	6.41045	73.7758	60.5689	69.9659	68.1035	6.79757
6	92.823	94.231	93.77	93.608	0.718	88.051	89.147	89.052	88.75	0.607	99.7131	90.5654	91.3652	93.8812	5.06638	59.8906	48.1463	51.9868	53.3412	5.98817
7	92.289	92.967	93.394	92.883	0.558	89.052	90.399	90.418	89.956	0.783	91.3628	80.1235	79.9652	83.8172	6.53521	64.3519	58.6896	55.1236	59.3884	4.65367
8	91.087	Mn2+C36:L48	92.052	91.598	0.485	89.433	91.173	91.256	90.621	1.029	88.1799	73.6582	72.9652	78.2678	8.59114	74.378	69.6395	66.3265	70.1147	4.04671
9	89.638	90.417	90.905	90.32	0.639	88.119	90.096	90.036	89.417	1.125	99.1488	82.6521	83.1465	88.3158	9.38489	86.4738	79.9685	75.8965	80.7796	5.33509
10	89.827	90.821	91.582	90.743	0.88	89.199	90.537	90.557	90.098	0.778	90.1322	78.9652	78.7992	82.6322	6.4957	84.8922	76.5986	70.2465	77.2458	7.34427
11	89.464	90.265	90.657	90.129	0.608	89.102	90.411	90.058	89.857	0.677	90.9413	80.0236	82.9651	84.6433	5.64901	87.9188	81.2365	77.9652	82.3735	5.07326
12	88.397	89.44	89.903	89.247	0.772	86.308	88.058	87.299	87.222	0.878	114.257	99.6529	105.987	106.632	7.32346	96.8269	88.1236	84.2564	89.7357	6.43845
13	89.133	88.48	89.975	89.196	0.75	86.572	88.018	87.781	87.457	0.776	112.061	99.9867	101.967	104.671	6.47535	90.6821	96.1369	83.6592	90.1594	6.25524
14	87.414	88.62	88.541	88.192	0.675	79.253	80.709	80.396	80.119	0.766	173.136	160.987	163.599	165.907	6.39518	105.027	94.9654	95.6213	98.5378	5.62904
15	86.312	87.661	87.06	87.011	0.676	79.275	80.352	78.95	79.526	0.733	172.947	163.965	175.66	170.857	6.12098	114.227	102.966	107.987	108.393	5.64137
16	88.063	89.411	89.097	88.857	0.705	78.559	80.625	80.471	79.885	1.151	178.928	161.685	162.965	167.86	9.60718	99.6126	88.3659	90.9865	92.9883	5.88453
17	86.74	87.853	88.054	87.549	0.708	77.793	79.393	79.001	78.729	0.834	185.318	171.965	175.237	177.506	6.95972	110.656	101.365	99.6895	103.904	5.9074
18	89.725	90.934	91.836	90.832	1.059	76.013	75.716	74.837	75.522	0.611	200.174	202.652	209.987	204.271	5.10271	85.743	75.6523	68.1256	76.507	8.83973
19	87.596	89.091	89.016	88.568	0.842	71.428	73.235	73.246	72.636	1.046	238.436	223.356	223.265	228.353	8.73274	103.508	91.0333	91.6586	95.4	7.02888
20	85.045	87.062	86.415	86.174	1.03	71.121	72.48	72.564	72.055	0.81	240.997	229.652	228.954	233.201	6.76041	124.8	107.969	113.365	115.378	8.59415
21	84.73	85.744	85.864	85.446	0.623	69.544	71.197	70.885	70.542	0.878	254.154	240.362	242.965	245.827	7.32767	127.426	118.965	117.969	121.453	5.19634
22	86.574	87.659	87.589	87.274	0.607	70.098	71.963	71.734	71.265	1.018	249.536	233.965	235.879	239.794	8.49142	112.038	102.99	103.568	106.198	5.06529
23	84.475	86.38	86.503	85.786	1.137	68.824	70.083	70.163	69.69	0.751	260.166	249.658	248.987	252.937	6.26967	129.553	113.658	112.636	118.616	9.48582
24	83.26	84.391	84.463	84.038	0.675	66.462	67.649	67.771	67.294	0.723	279.872	269.969	268.955	272.932	6.03159	139.694	130.26	129.655	133.203	5.62983
25	81.353	82.063	82.581	81.999	0.616	63.894	65.053	64.931	64.626	0.637	301.303	291.632	292.653	295.196	5.3132	155.607	149.686	145.362	150.218	5.14319
26	78.27	79.187	79.99	79.149	0.86	61.811	63.037	62.904	62.584	0.673	318.691	308.456	309.562	312.237	5.61725	181.333	173.685	166.987	174.002	7.17853
27	72.992	72.488	71.401	72.294	0.813	59.276	60.939	61.22	60.478	1.051	339.845	325.965	323.623	329.811	8.76815	225.379	229.586	238.655	231.207	6.78485
28	70.53	70.557	72.201	71.096	0.957	57.527	58.943	59.021	58.497	0.841	354.44	342.621	341.967	346.343	7.01982	245.926	245.699	231.987	241.204	7.9833
29	69.33	70.496	70.523	70.116	0.681	56.547	57.943	57.86	57.45	0.783	362.618	350.962	351.658	355.08	6.53797	255.945	246.215	245.987	249.382	5.68475
Mn2+
	2#concentration of Mn2 +	2#concentration of Mn2 +	2#concentration of Mn2 +	Mean	StDev	1# concentration of Mn2 +	1# concentration of Mn2 +	1# concentration of Mn2 +	Mean	StDev	1#Removal percentage of Mn2+	1#Removal percentage of Mn2+	1#Removal percentage of Mn2+	Mean	StDev	2#Removal percentage of Mn2+	2#Removal percentage of Mn2+	2#Removal percentage of Mn2+	Mean	StDev
1	3.4342	3.2968	3.2986	3.3432	0.07881	2.6412	2.5036	2.4998	2.5482	0.08056	55.98	58.273	58.273	57.509	1.324	42.763	45.053	45.023	44.28	1.314
2	2.9456	2.9263	2.9463	2.9394	0.01135	3.735	3.562	3.656	3.651	0.08661	37.75	40.633	40.633	39.672	1.665	50.907	51.228	50.895	51.01	0.189
3	2.7837	2.5896	2.7123	2.6952	0.09817	3.1667	3.1263	3.2146	3.1692	0.0442	47.222	47.895	47.895	47.671	0.389	53.605	56.84	54.795	55.08	1.636
4	2.959	2.896	2.92	2.925	0.0318	2.7426	2.5893	2.7069	2.6796	0.08021	54.29	56.845	56.845	55.993	1.475	50.683	51.733	51.333	51.25	0.53
5	2.5863	2.4095	2.4262	2.474	0.09761	2.3685	2.169	2.0361	2.1912	0.16731	60.525	63.85	63.85	62.742	1.92	56.895	59.842	59.563	58.767	1.627
6	1.9894	1.8263	1.8165	1.8774	0.09712	1.8421	1.8096	1.8023	1.818	0.02119	69.298	69.84	69.84	69.659	0.313	66.843	69.562	69.725	68.71	1.619
7	1.5913	1.4265	1.4678	1.4952	0.08575	1.3458	1.2369	1.2567	1.2798	0.05801	77.57	79.385	79.385	78.78	1.048	73.478	76.225	75.537	75.08	1.429
8	1.069	1.112	1.0896	1.0902	0.02151	0.862	0.842	0.861	0.855	0.01127	85.633	85.967	85.967	85.856	0.192	82.183	81.467	81.84	81.83	0.358
9	1.3718	1.2636	1.1968	1.2774	0.08831	0.9976	1.023	1.016	1.0122	0.01312	83.373	82.95	82.95	83.091	0.244	77.137	78.94	80.053	78.71	1.472
10	1.4766	1.3456	1.3214	1.3812	0.0835	1.0297	0.9796	0.9853	0.9982	0.02743	82.838	83.673	83.673	83.395	0.482	75.39	77.573	77.977	76.98	1.392
11	1.3051	1.2969	1.2986	1.3002	0.00433	1.1465	1.1326	1.1364	1.1385	0.00718	80.892	81.123	81.123	81.046	0.134	78.248	78.385	78.357	78.33	0.07213
12	1.8946	1.6998	1.7462	1.7802	0.10175	1.287	1.096	1.163	1.182	0.09691	78.55	81.733	81.733	80.672	1.838	68.423	71.67	70.897	70.33	1.696
13	1.8116	1.803	1.816	1.8102	0.00661	1.2921	1.2965	1.321	1.3032	0.01557	78.465	78.392	78.392	78.416	0.04234	69.807	69.95	69.733	69.83	0.11
14	1.9774	1.8362	1.8456	1.8864	0.07895	1.5031	1.4863	1.4962	1.4952	0.00844	74.948	75.228	75.228	75.135	0.162	67.043	69.397	69.24	68.56	1.316
15	2.2157	1.9986	2.0263	2.0802	0.11816	1.6349	1.6023	1.612	1.6164	0.01674	72.752	73.295	73.295	73.114	0.314	63.072	66.69	66.228	65.33	1.969
16	2.411	2.3056	2.3196	2.3454	0.05724	1.843	1.6996	1.7026	1.7484	0.08194	69.283	71.673	71.673	70.877	1.38	59.817	61.573	61.34	60.91	0.954
17	2.5228	2.4126	2.4968	2.4774	0.0576	1.8937	1.5695	1.6254	1.6962	0.17331	68.438	73.842	73.842	72.041	3.12	57.953	59.79	58.387	58.71	0.96
18	2.5468	2.4156	2.4968	2.4864	0.06622	1.908	1.796	1.849	1.851	0.05603	68.2	70.067	70.067	69.444	1.078	57.553	59.74	58.387	58.56	1.104
19	2.638	2.6123	2.6589	2.6364	0.02334	1.9211	2.103	2.0365	2.0202	0.09204	67.982	64.95	64.95	65.961	1.75	56.033	56.462	55.685	56.06	0.389
20	2.58	2.4268	2.4326	2.4798	0.08682	2.0123	2.0121	2.1262	2.0502	0.06582	66.462	66.465	66.465	66.464	0.00192	57	59.553	59.457	58.67	1.447
21	2.7382	2.612	2.5968	2.649	0.07762	2.5005	2.3096	2.3125	2.3742	0.10939	58.325	61.507	61.507	60.446	1.837	54.363	56.467	56.72	55.85	1.294
22	2.8392	2.7968	2.806	2.814	0.0223	2.4939	2.4961	2.5103	2.5001	0.0089	58.435	58.398	58.398	58.411	0.02117	52.68	53.387	53.233	53.1	0.372
23	2.9594	2.912	2.9648	2.9454	0.02905	2.5706	2.3465	2.4125	2.4432	0.11516	57.157	60.892	60.892	59.647	2.156	50.677	51.467	50.587	50.91	0.484
24	2.9145	3.1265	2.9986	3.0132	0.10675	2.9389	2.7965	2.8632	2.8662	0.07125	51.018	53.392	53.392	52.601	1.37	51.425	47.892	50.023	49.78	1.779
25	3.2184	3.1506	3.1656	3.1782	0.03561	2.938	3.002	3.096	3.012	0.07947	51.033	49.967	49.967	50.322	0.616	46.36	47.49	47.24	47.03	0.594
26	2.9662	3.0126	3.0968	3.0252	0.06621	3.063	2.936	2.965	2.988	0.06655	48.95	51.067	51.067	50.361	1.222	50.563	49.79	48.387	49.58	1.103
27	3.1644	3.1806	3.1986	3.1812	0.01711	2.9314	3.102	3.026	3.0198	0.08547	51.143	48.3	48.3	49.248	1.642	47.26	46.99	46.69	46.98	0.285
28	3.339	3.236	3.253	3.276	0.05522	3.1204	3.1026	3.1262	3.1164	0.0123	47.993	48.29	48.29	48.191	0.171	44.35	46.067	45.783	45.4	0.92
29	3.3717	3.3564	3.3215	3.34987	0.02573	3.1943	3.1803	3.1798	3.1848	0.00823	46.762	46.995	46.995	46.917	0.135	43.805	44.06	44.642	44.169	0.429
Fe2+
	2#Removal percentage of Fe2+	2#Removal percentage of Fe2+	2#Removal percentage of Fe2+	Mean	StDev	1#Removal percentage of Fe2+	1#Removal percentage of Fe2+	1#Removal percentage of Fe2+	Mean	Mean	1#concentration of Fe2 +	1#concentration of Fe2 +	1#concentration of Fe2 +	Mean	StDev	2#concentration of Fe2 +	2#concentration of Fe2 +	2#concentration of Fe2 +	Mean	StDev
1	35.279	34.262	35.579	35.04	0.69026	39.071	39.595	37.704	38.79	0.97632	8.5301	8.4567	8.7214	8.5694	0.13666	9.201	9.1345	8.9477	9.0944	0.13132
2	44.236	42.321	42.223	42.9267	1.13497	45.389	46.739	45.482	45.87	0.75401	7.6456	7.4565	7.6325	7.5782	0.1056	7.8236	7.8654	8.1418	7.9436	0.17291
3	53.882	55.611	55.611	55.0347	0.99824	68.31	67.66	62.45	66.14	3.21212	4.8017	4.6985	4.721	4.7404	0.05427	6.4565	6.2145	6.4978	6.3896	0.15304
4	67.376	65.246	65.246	65.956	1.22976	72.78	72.849	73.581	73.07	0.44388	3.8108	3.8012	3.6986	3.7702	0.06219	4.5674	4.8656	4.6664	4.6998	0.15188
5	78.666	77.813	77.813	78.0973	0.49248	81.661	82.769	81.42	81.95	0.71944	2.5675	2.4123	2.6012	2.527	0.10075	2.9868	3.1062	3.1008	3.0646	0.06743
6	87.969	89.833	89.833	89.2117	1.07618	91.69	90.66	89.18	90.51	1.26171	1.3764	1.2968	1.3126	1.3286	0.04214	1.6844	1.4234	1.6256	1.5778	0.13691
7	85.123	87.936	87.936	86.9983	1.62409	88.321	90.531	90.008	89.62	1.15496	1.6351	1.3256	1.3989	1.4532	0.16174	2.0828	1.689	1.9324	1.9014	0.19872
8	87.089	84.943	84.943	85.6583	1.23899	89.594	88.421	89.615	89.21	0.68337	1.4569	1.621	1.4539	1.5106	0.09562	1.8075	2.108	2.0989	2.0048	0.17093
9	85.935	86.651	86.651	86.4123	0.41338	86.669	88.187	87.134	87.33	0.77775	1.8664	1.6538	1.8012	1.7738	0.10892	1.9691	1.8689	2.0126	1.9502	0.07369
10	85.893	84.357	84.357	84.869	0.88681	86.976	87.121	86.243	86.78	0.47067	1.8234	1.803	1.926	1.8508	0.06592	1.975	2.19	2.24	2.135	0.1408
11	84.32	83.26	88.74	85.44	2.90661	87.412	88.342	88.666	88.14	0.65095	1.7623	1.6321	1.5868	1.6604	0.09111	2.128	2.21	2.2098	2.1826	0.04729
12	83.96	85.36	85.944	85.088	1.01958	89.42	89.38	87.96	88.92	0.83162	1.4812	1.4868	1.6856	1.5512	0.11643	2.0218	1.9678	2.1256	2.0384	0.0802
13	82.36	79.96	79.39	80.57	1.57617	84.043	86.743	87.364	86.05	1.76563	2.234	1.856	1.769	1.953	0.24721	2.3409	2.9543	2.8654	2.7202	0.33148
14	81.49	79.911	79.911	80.4373	0.91164	89.69	86.85	87.31	87.95	1.52434	1.664	1.701	1.696	1.687	0.02007	2.5914	2.8124	2.698	2.7006	0.11052
15	77.289	79.826	79.826	78.9803	1.46474	87.32	85.96	87.06	86.78	0.72194	1.932	1.7968	1.8236	1.8508	0.07159	3.1796	2.8243	2.7909	2.9316	0.21542
16	74.53	75.644	75.644	75.2727	0.64317	87.101	88.83	88.189	88.04	0.87408	1.8058	1.5638	1.6535	1.67437	0.12234	3.5658	3.4098	3.432	3.4692	0.08439
17	71.753	69.692	69.692	70.379	1.18992	86.236	84.771	85.943	85.65	0.77521	1.927	2.132	1.968	2.009	0.10848	3.9546	4.2431	4.1042	4.10063	0.14428
18	68.444	70.539	70.539	69.8407	1.20955	82.748	84.025	82.767	83.18	0.73185	2.4153	2.2365	2.4126	2.3548	0.10246	4.4178	4.1246	4.3012	4.2812	0.14762
19	62.727	65.796	65.796	64.773	1.77189	81.431	83.417	81.691	82.1797	1.07942	2.5996	2.3216	2.5632	2.4948	0.1511	5.2182	4.7886	4.899	4.9686	0.2231
20	64.227	64.214	64.214	64.2183	0.00751	83.243	80.85	81.007	81.7	1.33858	2.346	2.681	2.659	2.562	0.18738	5.0082	5.01	4.98	4.9994	0.01682
21	64.496	66.515	66.515	65.842	1.16567	75.757	77.83	76.093	76.56	1.11261	3.394	3.1038	3.347	3.2816	0.15576	4.9706	4.6879	4.6467	4.7684	0.17632
22	62.859	62.771	62.771	62.8003	0.05081	74.854	75.56	77.166	75.86	1.18484	3.5204	3.4216	3.1968	3.3796	0.16584	5.1997	5.212	5.0989	5.1702	0.06205
23	61.244	62.61	62.61	62.1547	0.78866	71.525	74.03	71.285	72.28	1.52029	3.9865	3.6358	4.0201	3.8808	0.21284	5.4258	5.2346	5.4214	5.3606	0.10914
24	57.984	57.157	57.157	57.4327	0.47747	71.992	74.279	74.379	73.55	1.35019	3.9211	3.601	3.5869	3.703	0.18901	5.8822	5.998	6.121	6.0004	0.11942
25	56.982	58.109	58.109	57.7333	0.65067	70.092	71.207	69.991	70.43	0.67479	4.1871	4.031	4.2013	4.1398	0.09449	6.0225	5.8648	5.9879	5.9584	0.08289
26	54.141	54.134	54.134	54.1363	0.00404	67.838	70.546	70.811	69.7317	1.64531	4.5027	4.1236	4.0865	4.2376	0.23033	6.4202	6.4213	6.3567	6.3994	0.03698
27	48.386	51.041	51.041	50.156	1.53286	64.116	66.436	65.737	65.4297	1.19014	5.0237	4.6989	4.7968	4.8398	0.16661	7.2259	6.8543	6.7896	6.9566	0.23545
28	48.075	48.238	48.238	48.1837	0.09411	60.124	60.724	60.561	60.4697	0.31025	5.5826	5.4986	5.5214	5.5342	0.04344	7.2695	7.2467	7.2356	7.2506	0.01728
29	49.222	47.704	47.704	48.21	0.87642	57.974	59.847	59.299	59.04	0.96299	5.8837	5.6214	5.6981	5.7344	0.13487	7.1089	7.3215	7.4012	7.2772	0.1511
pH
	2#	2#	2#	Mean	StDev		1#	1#	1#	Mean	StDev
1	6.66	6.59	6.61	6.62	0.03606		5.49	5.35	5.36	5.4	0.0781
2	6.89	6.79	6.81	6.83	0.05292		6.04	5.96	6.03	6.01	0.04359
3	6.94	7.1	7.08	7.04	0.08718		6.17	5.99	5.96	6.04	0.11358
4	7.32	7.2	7.23	7.25	0.06245		6.5	6.39	6.4	6.43	0.06083
5	7.59	7.42	7.46	7.49	0.08888		6.91	6.79	6.82	6.84	0.06245
6	7.44	7.35	7.32	7.37	0.06245		7.44	7.36	7.43	7.41	0.04359
7	7.39	7.32	7.31	7.34	0.04359		7.71	7.6	7.61	7.64	0.06083
8	7.29	7.19	7.21	7.23	0.05292		7.7	7.52	7.58	7.6	0.09165
9	7.37	7.25	7.28	7.3	0.06245		7.66	7.53	7.58	7.59	0.06557
10	7.15	7.08	7.13	7.12	0.03606		7.46	7.39	7.38	7.41	0.04359
11	7.29	7.16	7.12	7.19	0.08888		7.58	7.48	7.5	7.52	0.05292
12	7.13	7.04	7.01	7.06	0.06245		7.51	7.43	7.44	7.46	0.04359
13	7.15	7.16	7.11	7.14	0.02646		7.45	7.32	7.31	7.36	0.0781
14	7.11	7.1	7.15	7.12	0.02646		7.47	7.39	7.4	7.42	0.04359
15	6.98	6.84	6.82	6.88	0.08718		7.42	7.31	7.32	7.35	0.06083
16	6.86	6.78	6.79	6.81	0.04359		7.26	7.16	7.15	7.19	0.06083
17	6.8	6.64	6.69	6.71	0.08185		7.02	6.89	6.91	6.94	0.07
18	6.6	6.49	6.5	6.53	0.06083		6.91	6.81	6.83	6.85	0.05292
19	6.4	6.32	6.33	6.35	0.04359		6.94	6.82	6.85	6.87	0.06245
20	6.26	6.12	6.1	6.16	0.08718		6.89	6.75	6.76	6.8	0.0781
21	6.04	6.01	6.04	6.03	0.01732		6.86	6.74	6.83	6.81	0.06245
22	6.12	6.01	6.02	6.05	0.06083		6.91	6.8	6.81	6.84	0.06083
23	6.02	5.99	6.02	6.01	0.01732		6.85	6.71	6.75	6.77	0.07211
24	5.96	5.89	5.88	5.91	0.04359		6.81	6.7	6.71	6.74	0.06083
25	5.77	5.67	5.69	5.71	0.05292		6.78	6.62	6.67	6.69	0.08185
26	5.68	5.6	5.61	5.63	0.04359		6.77	6.68	6.65	6.7	0.06245
27	5.63	5.42	5.45	5.5	0.11358		6.49	6.42	6.44	6.45	0.03606
28	5.58	5.5	5.51	5.53	0.04359		6.24	6.22	6.23	6.23	0.01
29	5.57	5.4	5.41	5.46	0.09539		5.99	6.03	6.01	6.01	0.02
adsorption kinetics for Fe2+ and Mn2+
	qt	qt	qt	Mean	StDev		qt	qt	qt	Mean	StDev
1440	0.0571	0.0567	0.0566	0.0568	0.000264575		0.0324	0.0317	0.0316	0.0319	0.00043589
2880	0.07552	0.07543	0.07549	0.07548	4.58258e-05		0.0594	0.059	0.0591	0.05917	0.000208167
4320	0.12116	0.11986	0.12036	0.12046	0.000655744		0.0957	0.0938	0.0943	0.0946	0.000984886
5760	0.14376	0.14201	0.14362	0.14313	0.000972471		0.10941	0.1126	0.1109	0.11097	0.0016
7200	0.15176	0.14862	0.14923	0.14987	0.00166		0.1188	0.11806	0.11825	0.11837	0.000384318
Analysis of reduction kinetics test results of SO42-
	qt	qt	qt	Mean	StDev
1440	457.57	446.95	448.21	450.91	5.80203
2880	365.1	359.56	358.64	361.1	3.49451
4320	228.73	223.65	224.12	225.5	2.80712
5760	119	113.62	112.68	115.1	3.41004
7200	82.45	78.62	79.23	80.1	2.05789
Freundlich
lnce	lnqe	lnce	lnqe
-0.26266	-2.3826	-1.16475	-3.06016
0.76314	-1.72289	0.01686	-2.40984
1.60322	-1.38506	0.92466	-2.08112
2.13747	-1.15448	1.5418	-1.87555
2.50422	-0.97376	1.94376	-1.71397
Langmuir
ce	ce/qe	ce	ce/qe
0.769	8.33063	0.312	6.65529
2.145	12.0134	1.017	11.3214
5.469	19.8514	2.521	20.2019
8.478	26.8955	4.673	30.4887
10.234	32.3942	6.985	38.7732
												XRD2
XRD1
10	54	1567.88	2187.86									10	54	1472.05
10.04	66	1563.88	2179.86									10.04	66	1480.05
10.08	62	1573.88	2187.86									10.08	62	1474.05
10.12	60	1569.88	2195.86									10.12	60	1494.05
10.16	52	1579.88	2199.86									10.16	52	1494.05
10.2	78	1571.88	2187.86									10.2	78	1512.05
10.24	100	1573.88	2185.86									10.24	100	1514.05
10.28	122	1583.88	2213.86									10.28	122	1524.05
10.32	96	1601.88	2209.86									10.32	96	1520.05
10.36	96	1585.88	2221.86									10.36	96	1556.05
10.4	92	1577.88	2251.86									10.4	92	1664.05
10.44	90	1577.88	2219.86									10.44	90	1632.05
10.48	94	1581.88	2195.86									10.48	94	1538.05
10.52	58	1607.88	2199.86									10.52	58	1488.05
10.56	52	1613.88	2191.86									10.56	52	1484.05
10.6	46	1583.88	2191.86		--	--	--	--	--	--	--	10.6	46	1480.05
10.64	42	1555.88	2187.86		--	--	--	--	--	--	--	10.64	42	1476.05
10.68	48	1557.88	2187.86		--	--	--	--	--	--	--	10.68	48	1476.05
10.72	50	1575.88	2175.86		--	--	--	--	--	--	--	10.72	50	1484.05
10.76	44	1571.88	2191.86		--	--	--	--	--	--	--	10.76	44	1466.05
10.8	30	1571.88	2179.86		--	--	--	--	--	--	--	10.8	30	1466.05
10.84	52	1571.88	2185.86		--	--	--	--	--	--	--	10.84	52	1474.05
10.88	44	1575.88	2179.86		--	--	--	--	--	--	--	10.88	44	1466.05
10.92	48	1569.88	2181.86		--	--	--	--	--	--	--	10.92	48	1472.05
10.96	40	1559.88	2179.86		--	--	--	--	--	--	--	10.96	40	1470.05
11	44	1567.88	2183.86		--	--	--	--	--	--	--	11	44	1458.05
11.04	40	1567.88	2187.86		--	--	--	--	--	--	--	11.04	40	1470.05
11.08	42	1553.88	2177.86		--	--	--	--	--	--	--	11.08	42	1468.05
11.12	46	1551.88	2187.86	1000	--	--	--	--	--	--	--	11.12	46	1470.05
11.16	52	1561.88	2181.86		--	--	--	--	--	--	--	11.16	52	1474.05
11.2	32	1545.88	2183.86		--	--	--	--	--	--	--	11.2	32	1476.05
11.24	50	1569.88	2173.86	--	--	--	--	--	--	--	--	11.24	50	1472.05
11.28	46	1577.88	2189.86	--	--	--	--	--	--	--	--	11.28	46	1482.05
11.32	36	1559.88	2189.86	--	--	--	--	--	--	--	--	11.32	36	1464.05
11.36	38	1555.88	2177.86	--	--	--	--	--	--	--	--	11.36	38	1454.05
11.4	38	1573.88	2187.86	--	--	--	--	--	--	--	--	11.4	38	1454.05
11.44	42	1563.88	2183.86	--	--	--	--	--	--	--	--	11.44	42	1470.05
11.48	50	1565.88	2183.86	--	--	--	--	--	--	--	--	11.48	50	1462.05
11.52	30	1575.88	2177.86	--	--	--	--	--	--	--	--	11.52	30	1460.05
11.56	52	1587.88	2191.86	--	--	--	--	--	--	--	--	11.56	52	1468.05
11.6	38	1573.88	2169.86	--	--	--	--	--	--	--	--	11.6	38	1464.05
11.64	44	1571.88	2179.86	--	--	--	--	--	--	--	--	11.64	44	1454.05
11.68	36	1561.88	2175.86	--	--	--	--	--	--	--	--	11.68	36	1466.05
11.72	42	1557.88	2171.86	--	--	--	--	--	--	--	--	11.72	42	1472.05
11.76	40	1559.88	2163.86	--	--	--	--	--	--	--	--	11.76	40	1470.05
11.8	44	1559.88	2175.86	--	--	--	--	--	--	--	--	11.8	44	1464.05
11.84	46	1553.88	2183.86	--	--	--	--	--	--	--	--	11.84	46	1468.05
11.88	34	1565.88	2191.86					--	--	--	--	11.88	34	1462.05
11.92	56	1549.88	2173.86					--	--	--	--	11.92	56	1466.05
11.96	38	1557.88	2173.86					--	--	--	--	11.96	38	1478.05
12	54	1555.88	2185.86				1300	--	--	--	--	12	54	1480.05
12.04	64	1545.88	2175.86					--	--	--	--	12.04	64	1472.05
12.08	52	1581.88	2183.86					--	--	--	--	12.08	52	1474.05
12.12	52	1549.88	2185.86					--	--	--	--	12.12	52	1464.05
12.16	46	1561.88	2177.86					--	--	--	--	12.16	46	1478.05
12.2	50	1567.88	2181.86					--	--	--	--	12.2	50	1498.05
12.24	46	1565.88	2173.86					--	--	--	--	12.24	46	1470.05
12.28	66	1567.88	2187.86					--	--	--	--	12.28	66	1456.05
12.32	48	1577.88	2181.86					--	--	--	--	12.32	48	1474.05
12.36	46	1559.88	2175.86					--	--	--	--	12.36	46	1472.05
12.4	54	1549.88	2181.86					--	--	--	--	12.4	54	1478.05
12.44	38	1559.88	2177.86					--	--	--	--	12.44	38	1474.05
12.48	42	1575.88	2185.86					--	--	--	--	12.48	42	1480.05
12.52	52	1575.88	2181.86	--	--	--	--	--	--	--	--	12.52	52	1484.05
12.56	38	1547.88	2171.86	--	--	--	--	--	--	--	--	12.56	38	1466.05
12.6	50	1571.88	2179.86	--	--	--	--	--	--	--	--	12.6	50	1462.05
12.64	38	1555.88	2183.86	--	--	--	--	--	--	--	--	12.64	38	1466.05
12.68	32	1555.88	2177.86	--	--	--	--	--	--	--	--	12.68	32	1462.05
12.72	42	1567.88	2183.86	--	--	--	--	--	--	--	--	12.72	42	1494.05
12.76	44	1577.88	2185.86	--	--	--	--	--	--	--	--	12.76	44	1460.05
12.8	26	1549.88	2171.86	--	--	--	--	--	--	--	--	12.8	26	1468.05
12.84	38	1559.88	2175.86	--	--	--	--	--	--	--	--	12.84	38	1474.05
12.88	40	1553.88	2183.86	--	--	--	--	--	--	--	--	12.88	40	1478.05
12.92	54	1559.88	2177.86	--	--	--	--	--	--	--	--	12.92	54	1466.05
12.96	34	1555.88	2187.86	--	--	--	--	--	--	--	--	12.96	34	1470.05
13	40	1561.88	2181.86	--	--	--	--	--	--	--	--	13	40	1472.05
13.04	32	1549.88	2189.86	--	--	--	--	--	--	--	--	13.04	32	1462.05
13.08	36	1559.88	2183.86	--	--	--	--	--	--	--	--	13.08	36	1474.05
13.12	32	1571.88	2175.86	--	--	--	--	--	--	--	--	13.12	32	1478.05
13.16	32	1563.88	2173.86			--	--	--	--	--	--	13.16	32	1476.05
13.2	38	1563.88	2181.86			--	--	--	--	--	--	13.2	38	1476.05
13.24	46	1577.88	2181.86			--	--	--	--	--	--	13.24	46	1470.05
13.28	28	1565.88	2177.86			--	--	--	--	--	--	13.28	28	1474.05
13.32	54	1569.88	2189.86			--	--	--	--	--	--	13.32	54	1476.05
13.36	56	1563.88	2183.86			--	--	--	--	--	--	13.36	56	1474.05
13.4	50	1561.88	2193.86			--	--	--	--	--	--	13.4	50	1480.05
13.44	46	1585.88	2191.86			--	--	--	--	--	--	13.44	46	1478.05
13.48	54	1585.88	2195.86			--	--	--	--	--	--	13.48	54	1490.05
13.52	68	1573.88	2185.86			--	--	--	--	--	--	13.52	68	1486.05
13.56	68	1579.88	2195.86			--	--	--	--	--	--	13.56	68	1498.05
13.6	60	1561.88	2201.86			--	--	--	--	--	--	13.6	60	1510.05
13.64	90	1597.88	2209.86			--	--	--	--	--	--	13.64	90	1524.05
13.68	96	1595.88	2213.86		1100	--	--	--	--	--	--	13.68	96	1528.05
13.72	106	1607.88	2233.86			--	--	--	--	--	--	13.72	106	1554.05
13.76	102	1591.88	2245.86			--	--	--	--	--	--	13.76	102	1564.05
13.8	94	1599.88	2233.86	--	--	--	--	--	--	--	--	13.8	94	1540.05
13.84	102	1589.88	2217.86	--	--	--	--	--	--	--	--	13.84	102	1536.05
13.88	100	1575.88	2211.86	--	--	--	--	--	--	--	--	13.88	100	1496.05
13.92	84	1565.88	2219.86	--	--	--	--	--	--	--	--	13.92	84	1508.05
13.96	70	1581.88	2209.86	--	--	--	--	--	--	--	--	13.96	70	1500.05
14	50	1565.88	2185.86	--	--	--	--	--	--	--	--	14	50	1482.05
14.04	54	1567.88	2183.86	--	--	--	--	--	--	--	--	14.04	54	1484.05
14.08	44	1579.88	2187.86	--	--	--	--	--	--	--	--	14.08	44	1466.05
14.12	36	1571.88	2175.86	--	--	--	--	--	--	--	--	14.12	36	1464.05
14.16	38	1571.88	2177.86	--	--	--	--	--	--	--	--	14.16	38	1462.05
14.2	38	1563.88	2183.86	--	--	--	--	--	--	--	--	14.2	38	1462.05
14.24	34	1573.88	2177.86	--	--	--	--	--	--	--	--	14.24	34	1464.05
14.28	34	1575.88	2173.86	--	--	--	--	--	--	--	--	14.28	34	1482.05
14.32	28	1581.88	2183.86	--	--	--	--	--	--	--	--	14.32	28	1462.05
14.36	32	1553.88	2181.86	--	--	--	--	--	--	--	--	14.36	32	1480.05
14.4	22	1557.88	2177.86	--	--	--	--	--	--	--	--	14.4	22	1470.05
14.44	44	1579.88	2167.86				--	--	--	--	--	14.44	44	1466.05
14.48	42	1577.88	2185.86				--	--	--	--	--	14.48	42	1462.05
14.52	38	1575.88	2183.86				--	--	--	--	--	14.52	38	1466.05
14.56	38	1563.88	2179.86				--	--	--	--	--	14.56	38	1476.05
14.6	40	1571.88	2183.86				--	--	--	--	--	14.6	40	1488.05
14.64	26	1569.88	2189.86				--	--	--	--	--	14.64	26	1472.05
14.68	34	1571.88	2181.86				--	--	--	--	--	14.68	34	1476.05
14.72	30	1575.88	2179.86				--	--	--	--	--	14.72	30	1472.05
14.76	40	1569.88	2197.86				--	--	--	--	--	14.76	40	1490.05
14.8	34	1577.88	2187.86				--	--	--	--	--	14.8	34	1490.05
14.84	52	1597.88	2183.86				--	--	--	--	--	14.84	52	1476.05
14.88	50	1583.88	2207.86				--	--	--	--	--	14.88	50	1480.05
14.92	42	1569.88	2207.86				--	--	--	--	--	14.92	42	1486.05
14.96	54	1591.88	2199.86				--	--	--	--	--	14.96	54	1500.05
15	54	1593.88	2205.86			1200	--	--	--	--	--	15	54	1518.05
15.04	54	1597.88	2209.86				--	--	--	--	--	15.04	54	1488.05
15.08	38	1575.88	2203.86	--	--	--	--	--	--	--	--	15.08	38	1494.05
15.12	36	1575.88	2193.86	--	--	--	--	--	--	--	--	15.12	36	1490.05
15.16	34	1569.88	2201.86	--	--	--	--	--	--	--	--	15.16	34	1486.05
15.2	40	1585.88	2195.86	--	--	--	--	--	--	--	--	15.2	40	1476.05
15.24	30	1579.88	2179.86	--	--	--	--	--	--	--	--	15.24	30	1476.05
15.28	26	1575.88	2189.86	--	--	--	--	--	--	--	--	15.28	26	1480.05
15.32	34	1577.88	2185.86	--	--	--	--	--	--	--	--	15.32	34	1476.05
15.36	32	1589.88	2179.86	--	--	--	--	--	--	--	--	15.36	32	1462.05
15.4	24	1573.88	2185.86	--	--	--	--	--	--	--	--	15.4	24	1476.05
15.44	44	1597.88	2177.86	--	--	--	--	--	--	--	--	15.44	44	1472.05
15.48	24	1587.88	2183.86	--	--	--	--	--	--	--	--	15.48	24	1482.05
15.52	36	1593.88	2191.86	--	--	--	--	--	--	--	--	15.52	36	1486.05
15.56	38	1593.88	2195.86	--	--	--	--	--	--	--	--	15.56	38	1490.05
15.6	42	1583.88	2191.86	--	--	--	--	--	--	--	--	15.6	42	1470.05
15.64	38	1583.88	2187.86	--	--	--	--	--	--	--	--	15.64	38	1478.05
15.68	40	1585.88	2171.86	--	--	--	--	--	--	--	--	15.68	40	1490.05
15.72	38	1607.88	2181.86		--	--	--	--	--	--	--	15.72	38	1510.05
15.76	34	1603.88	2187.86		--	--	--	--	--	--	--	15.76	34	1484.05
15.8	44	1579.88	2187.86		--	--	--	--	--	--	--	15.8	44	1474.05
15.84	30	1577.88	2179.86		--	--	--	--	--	--	--	15.84	30	1480.05
15.88	32	1583.88	2175.86		--	--	--	--	--	--	--	15.88	32	1478.05
15.92	36	1575.88	2181.86		--	--	--	--	--	--	--	15.92	36	1476.05
15.96	18	1593.88	2175.86		--	--	--	--	--	--	--	15.96	18	1484.05
16	22	1577.88	2167.86		--	--	--	--	--	--	--	16	22	1462.05
16.04	18	1575.88	2167.86		--	--	--	--	--	--	--	16.04	18	1492.05
16.08	24	1585.88	2181.86		--	--	--	--	--	--	--	16.08	24	1472.05
16.12	36	1577.88	2165.86		--	--	--	--	--	--	--	16.12	36	1452.05
16.16	14	1591.88	2185.86		--	--	--	--	--	--	--	16.16	14	1484.05
16.2	34	1581.88	2169.86	1000	--	--	--	--	--	--	--	16.2	34	1482.05
16.24	30	1579.88	2173.86		--	--	--	--	--	--	--	16.24	30	1482.05
16.28	34	1581.88	2187.86		--	--	--	--	--	--	--	16.28	34	1478.05
16.32	26	1587.88	2177.86		--	--	--	--	--	--	--	16.32	26	1480.05
16.36	34	1587.88	2183.86	--	--	--	--	--	--	--	--	16.36	34	1464.05
16.4	38	1593.88	2177.86	--	--	--	--	--	--	--	--	16.4	38	1472.05
16.44	28	1591.88	2167.86	--	--	--	--	--	--	--	--	16.44	28	1476.05
16.48	26	1573.88	2171.86	--	--	--	--	--	--	--	--	16.48	26	1472.05
16.52	28	1583.88	2179.86	--	--	--	--	--	--	--	--	16.52	28	1458.05
16.56	20	1577.88	2171.86	--	--	--	--	--	--	--	--	16.56	20	1476.05
16.6	28	1601.88	2179.86	--	--	--	--	--	--	--	--	16.6	28	1460.05
16.64	24	1589.88	2185.86	--	--	--	--	--	--	--	--	16.64	24	1462.05
16.68	30	1589.88	2173.86	--	--	--	--	--	--	--	--	16.68	30	1466.05
16.72	18	1577.88	2183.86	--	--	--	--	--	--	--	--	16.72	18	1478.05
16.76	24	1595.88	2177.86	--	--	--	--	--	--	--	--	16.76	24	1466.05
16.8	26	1593.88	2185.86	--	--	--	--	--	--	--	--	16.8	26	1484.05
16.84	20	1607.88	2185.86	--	--	--	--	--	--	--	--	16.84	20	1464.05
16.88	32	1611.88	2177.86	--	--	--	--	--	--	--	--	16.88	32	1476.05
16.92	28	1591.88	2181.86	--	--	--	--	--	--	--	--	16.92	28	1474.05
16.96	40	1591.88	2179.86	--	--	--	--	--	--	--	--	16.96	40	1468.05
17	32	1593.88	2181.86			1200	--	--	--	--	--	17	32	1478.05
17.04	28	1609.88	2185.86				--	--	--	--	--	17.04	28	1472.05
17.08	38	1597.88	2187.86				--	--	--	--	--	17.08	38	1478.05
17.12	26	1607.88	2173.86				--	--	--	--	--	17.12	26	1484.05
17.16	20	1629.88	2197.86				--	--	--	--	--	17.16	20	1470.05
17.2	40	1621.88	2197.86				--	--	--	--	--	17.2	40	1474.05
17.24	26	1595.88	2179.86				--	--	--	--	--	17.24	26	1470.05
17.28	34	1625.88	2181.86				--	--	--	--	--	17.28	34	1468.05
17.32	28	1619.88	2183.86				--	--	--	--	--	17.32	28	1480.05
17.36	34	1591.88	2177.86				--	--	--	--	--	17.36	34	1482.05
17.4	34	1599.88	2181.86				--	--	--	--	--	17.4	34	1476.05
17.44	38	1611.88	2193.86				--	--	--	--	--	17.44	38	1470.05
17.48	34	1637.88	2193.86				--	--	--	--	--	17.48	34	1480.05
17.52	32	1617.88	2189.86				--	--	--	--	--	17.52	32	1472.05
17.56	32	1601.88	2183.86				--	--	--	--	--	17.56	32	1462.05
17.6	24	1609.88	2177.86				--	--	--	--	--	17.6	24	1474.05
17.64	34	1607.88	2177.86	--	--	--	--	--	--	--	--	17.64	34	1480.05
17.68	40	1609.88	2177.86	--	--	--	--	--	--	--	--	17.68	40	1470.05
17.72	28	1605.88	2179.86	--	--	--	--	--	--	--	--	17.72	28	1482.05
17.76	38	1619.88	2179.86	--	--	--	--	--	--	--	--	17.76	38	1468.05
17.8	24	1633.88	2177.86	--	--	--	--	--	--	--	--	17.8	24	1476.05
17.84	32	1643.88	2195.86	--	--	--	--	--	--	--	--	17.84	32	1470.05
17.88	30	1627.88	2193.86	--	--	--	--	--	--	--	--	17.88	30	1476.05
17.92	28	1599.88	2187.86	--	--	--	--	--	--	--	--	17.92	28	1480.05
17.96	38	1633.88	2199.86	--	--	--	--	--	--	--	--	17.96	38	1484.05
18	28	1611.88	2185.86	--	--	--	--	--	--	--	--	18	28	1460.05
18.04	38	1621.88	2187.86	--	--	--	--	--	--	--	--	18.04	38	1460.05
18.08	44	1613.88	2193.86	--	--	--	--	--	--	--	--	18.08	44	1470.05
18.12	46	1621.88	2183.86	--	--	--	--	--	--	--	--	18.12	46	1472.05
18.16	36	1643.88	2169.86	--	--	--	--	--	--	--	--	18.16	36	1462.05
18.2	38	1619.88	2175.86	--	--	--	--	--	--	--	--	18.2	38	1482.05
18.24	36	1619.88	2171.86	--	--	--	--	--	--	--	--	18.24	36	1470.05
18.28	32	1621.88	2185.86									18.28	32	1484.05
18.32	44	1641.88	2177.86									18.32	44	1476.05
18.36	38	1627.88	2189.86									18.36	38	1478.05
18.4	44	1623.88	2189.86									18.4	44	1472.05
18.44	52	1605.88	2193.86									18.44	52	1472.05
18.48	32	1647.88	2187.86									18.48	32	1484.05
18.52	36	1651.88	2187.86									18.52	36	1478.05
18.56	38	1647.88	2195.86									18.56	38	1474.05
18.6	40	1641.88	2187.86									18.6	40	1472.05
18.64	40	1641.88	2193.86									18.64	40	1474.05
18.68	28	1647.88	2191.86									18.68	28	1484.05
18.72	28	1635.88	2187.86								1700	18.72	28	1470.05
18.76	32	1637.88	2183.86									18.76	32	1472.05
18.8	36	1637.88	2203.86									18.8	36	1472.05
18.84	30	1639.88	2197.86									18.84	30	1480.05
18.88	52	1665.88	2199.86									18.88	52	1484.05
18.92	40	1651.88	2193.86	--	--	--	--	--	--	--	--	18.92	40	1474.05
18.96	52	1645.88	2185.86	--	--	--	--	--	--	--	--	18.96	52	1476.05
19	30	1637.88	2189.86	--	--	--	--	--	--	--	--	19	30	1490.05
19.04	24	1633.88	2199.86	--	--	--	--	--	--	--	--	19.04	24	1478.05
19.08	40	1651.88	2209.86	--	--	--	--	--	--	--	--	19.08	40	1474.05
19.12	44	1635.88	2201.86	--	--	--	--	--	--	--	--	19.12	44	1472.05
19.16	32	1663.88	2211.86	--	--	--	--	--	--	--	--	19.16	32	1478.05
19.2	52	1637.88	2195.86	--	--	--	--	--	--	--	--	19.2	52	1490.05
19.24	40	1681.88	2199.86	--	--	--	--	--	--	--	--	19.24	40	1488.05
19.28	46	1663.88	2209.86	--	--	--	--	--	--	--	--	19.28	46	1506.05
19.32	52	1659.88	2199.86	--	--	--	--	--	--	--	--	19.32	52	1488.05
19.36	50	1687.88	2199.86	--	--	--	--	--	--	--	--	19.36	50	1486.05
19.4	46	1699.88	2205.86	--	--	--	--	--	--	--	--	19.4	46	1500.05
19.44	68	1665.88	2203.86	--	--	--	--	--	--	--	--	19.44	68	1498.05
19.48	60	1639.88	2209.86	--	--	--	--	--	--	--	--	19.48	60	1508.05
19.52	56	1691.88	2249.86	--	--	--	--	--	--	--	--	19.52	56	1508.05
19.56	64	1675.88	2257.86		--	--	--	--	--	--	--	19.56	64	1530.05
19.6	76	1657.88	2229.86		--	--	--	--	--	--	--	19.6	76	1534.05
19.64	64	1677.88	2231.86		--	--	--	--	--	--	--	19.64	64	1502.05
19.68	70	1675.88	2209.86		--	--	--	--	--	--	--	19.68	70	1520.05
19.72	76	1677.88	2221.86	1000	--	--	--	--	--	--	--	19.72	76	1506.05
19.76	78	1659.88	2205.86		--	--	--	--	--	--	--	19.76	78	1496.05
19.8	56	1669.88	2203.86		--	--	--	--	--	--	--	19.8	56	1494.05
19.84	70	1673.88	2201.86		--	--	--	--	--	--	--	19.84	70	1512.05
19.88	58	1659.88	2213.86		--	--	--	--	--	--	--	19.88	58	1506.05
19.92	56	1661.88	2197.86		--	--	--	--	--	--	--	19.92	56	1492.05
19.96	60	1655.88	2215.86		--	--	--	--	--	--	--	19.96	60	1498.05
20	68	1647.88	2191.86		--	--	--	--	--	--	--	20	68	1504.05
20.04	40	1657.88	2197.86		--	--	--	--	--	--	--	20.04	40	1484.05
20.08	52	1637.88	2199.86		--	--	--	--	--	--	--	20.08	52	1496.05
20.12	42	1659.88	2193.86		--	--	--	--	--	--	--	20.12	42	1500.05
20.16	46	1651.88	2215.86		--	--	--	--	--	--	--	20.16	46	1494.05
20.2	56	1649.88	2207.86	1000	--	--	--	--	--	--	--	20.2	56	1504.05
20.24	48	1671.88	2199.86		--	--	--	--	--	--	--	20.24	48	1504.05
20.28	46	1657.88	2189.86		--	--	--	--	--	--	--	20.28	46	1510.05
20.32	48	1673.88	2201.86		--	--	--	--	--	--	--	20.32	48	1502.05
20.36	50	1651.88	2209.86		--	--	--	--	--	--	--	20.36	50	1510.05
20.4	48	1667.88	2201.86		--	--	--	--	--	--	--	20.4	48	1500.05
20.44	54	1675.88	2215.86		--	--	--	--	--	--	--	20.44	54	1510.05
20.48	50	1655.88	2193.86		--	--	--	--	--	--	--	20.48	50	1516.05
20.52	60	1681.88	2221.86		--	--	--	--	--	--	--	20.52	60	1498.05
20.56	68	1665.88	2211.86		--	--	--	--	--	--	--	20.56	68	1526.05
20.6	74	1669.88	2207.86		--	--	--	--	--	--	--	20.6	74	1564.05
20.64	74	1679.88	2249.86		--	--	--	--	--	--	--	20.64	74	1604.05
20.68	110	1703.88	2255.86		--	--	--	--	--	--	--	20.68	110	1630.05
20.72	156	1705.88	2275.86		--	--	--	--	--	--	--	20.72	156	1602.05
20.76	184	1735.88	2299.86		--	--	--	--	--	--	--	20.76	184	1684.05
20.8	206	1723.88	2335.86		--	--	--	--	--	--	--	20.8	206	1668.05
20.84	236	1723.88	2345.86				--	--	--	--	--	20.84	236	1678.05
20.88	218	1737.88	2309.86				--	--	--	--	--	20.88	218	1624.05
20.92	186	1733.88	2275.86				--	--	--	--	--	20.92	186	1586.05
20.96	130	1671.88	2251.86				--	--	--	--	--	20.96	130	1566.05
21	98	1691.88	2233.86			1200	--	--	--	--	--	21	98	1554.05
21.04	84	1661.88	2219.86				--	--	--	--	--	21.04	84	1524.05
21.08	68	1651.88	2203.86				--	--	--	--	--	21.08	68	1504.05
21.12	38	1641.88	2193.86				--	--	--	--	--	21.12	38	1518.05
21.16	40	1657.88	2201.86				--	--	--	--	--	21.16	40	1504.05
21.2	66	1639.88	2195.86				--	--	--	--	--	21.2	66	1502.05
21.24	48	1651.88	2195.86				--	--	--	--	--	21.24	48	1498.05
21.28	62	1629.88	2193.86				--	--	--	--	--	21.28	62	1514.05
21.32	50	1607.88	2189.86				--	--	--	--	--	21.32	50	1508.05
21.36	52	1655.88	2195.86				--	--	--	--	--	21.36	52	1512.05
21.4	50	1649.88	2191.86				--	--	--	--	--	21.4	50	1516.05
21.44	54	1639.88	2205.86				--	--	--	--	--	21.44	54	1514.05
21.48	46	1631.88	2199.86	--	--	--	--	--	--	--	--	21.48	46	1520.05
21.52	36	1633.88	2207.86	--	--	--	--	--	--	--	--	21.52	36	1506.05
21.56	50	1633.88	2195.86	--	--	--	--	--	--	--	--	21.56	50	1522.05
21.6	60	1651.88	2201.86	--	--	--	--	--	--	--	--	21.6	60	1516.05
21.64	48	1645.88	2211.86	--	--	--	--	--	--	--	--	21.64	48	1536.05
21.68	62	1661.88	2227.86	--	--	--	--	--	--	--	--	21.68	62	1530.05
21.72	82	1677.88	2233.86	--	--	--	--	--	--	--	--	21.72	82	1566.05
21.76	110	1651.88	2287.86	--	--	--	--	--	--	--	--	21.76	110	1568.05
21.8	158	1689.88	2345.86	--	--	--	--	--	--	--	--	21.8	158	1622.05
21.84	174	1715.88	2389.86	--	--	--	--	--	--	--	--	21.84	174	1744.05
21.88	240	1727.88	2427.86	--	--	--	--	--	--	--	--	21.88	240	1730.05
21.92	296	1753.88	2455.86	--	--	--	--	--	--	--	--	21.92	296	1720.05
21.96	318	1769.88	2431.86	--	--	--	--	--	--	--	--	21.96	318	1682.05
22	224	1749.88	2375.86	--	--	--	--	--	--	--	--	22	224	1642.05
22.04	230	1689.88	2329.86	--	--	--	--	--	--	--	--	22.04	230	1602.05
22.08	148	1699.88	2297.86	--	--	--	--	--	--	--	--	22.08	148	1542.05
22.12	90	1639.88	2237.86		--	--	--	--	--	--	--	22.12	90	1528.05
22.16	56	1643.88	2203.86		--	--	--	--	--	--	--	22.16	56	1496.05
22.2	60	1637.88	2195.86		--	--	--	--	--	--	--	22.2	60	1518.05
22.24	48	1633.88	2197.86		--	--	--	--	--	--	--	22.24	48	1498.05
22.28	46	1621.88	2201.86		--	--	--	--	--	--	--	22.28	46	1512.05
22.32	62	1647.88	2203.86	1000	--	--	--	--	--	--	--	22.32	62	1532.05
22.36	54	1629.88	2207.86		--	--	--	--	--	--	--	22.36	54	1530.05
22.4	58	1597.88	2209.86		--	--	--	--	--	--	--	22.4	58	1508.05
22.44	52	1629.88	2197.86		--	--	--	--	--	--	--	22.44	52	1494.05
22.48	48	1635.88	2191.86		--	--	--	--	--	--	--	22.48	48	1510.05
22.52	58	1629.88	2213.86		--	--	--	--	--	--	--	22.52	58	1524.05
22.56	54	1607.88	2205.86		--	--	--	--	--	--	--	22.56	54	1520.05
22.6	50	1613.88	2199.86		--	--	--	--	--	--	--	22.6	50	1506.05
22.64	64	1613.88	2203.86		--	--	--	--	--	--	--	22.64	64	1504.05
22.68	72	1615.88	2215.86		--	--	--	--	--	--	--	22.68	72	1512.05
22.72	60	1645.88	2241.86		--	--	--	--	--	--	--	22.72	60	1546.05
22.76	64	1621.88	2225.86			--	--	--	--	--	--	22.76	64	1556.05
22.8	88	1659.88	2257.86			--	--	--	--	--	--	22.8	88	1574.05
22.84	102	1685.88	2281.86			--	--	--	--	--	--	22.84	102	1592.05
22.88	118	1697.88	2273.86			--	--	--	--	--	--	22.88	118	1610.05
22.92	124	1699.88	2259.86			--	--	--	--	--	--	22.92	124	1590.05
22.96	120	1687.88	2235.86			--	--	--	--	--	--	22.96	120	1592.05
23	120	1661.88	2233.86		1100	--	--	--	--	--	--	23	120	1548.05
23.04	98	1615.88	2225.86			--	--	--	--	--	--	23.04	98	1522.05
23.08	84	1619.88	2213.86			--	--	--	--	--	--	23.08	84	1510.05
23.12	58	1625.88	2203.86			--	--	--	--	--	--	23.12	58	1506.05
23.16	64	1603.88	2207.86			--	--	--	--	--	--	23.16	64	1508.05
23.2	56	1605.88	2205.86			--	--	--	--	--	--	23.2	56	1526.05
23.24	72	1619.88	2215.86			--	--	--	--	--	--	23.24	72	1526.05
23.28	58	1641.88	2209.86			--	--	--	--	--	--	23.28	58	1528.05
23.32	92	1639.88	2203.86			--	--	--	--	--	--	23.32	92	1540.05
23.36	110	1645.88	2253.86			--	--	--	--	--	--	23.36	110	1562.05
23.4	140	1663.88	2255.86						--	--	--	23.4	140	1578.05
23.44	190	1701.88	2273.86						--	--	--	23.44	190	1632.05
23.48	212	1709.88	2299.86						--	--	--	23.48	212	1656.05
23.52	252	1721.88	2373.86						--	--	--	23.52	252	1702.05
23.56	262	1701.88	2437.86					1400	--	--	--	23.56	262	1648.05
23.6	284	1691.88	2389.86						--	--	--	23.6	284	1602.05
23.64	264	1683.88	2345.86						--	--	--	23.64	264	1590.05
23.68	244	1659.88	2329.86						--	--	--	23.68	244	1556.05
23.72	176	1643.88	2357.86						--	--	--	23.72	176	1548.05
23.76	188	1625.88	2359.86						--	--	--	23.76	188	1526.05
23.8	158	1629.88	2323.86						--	--	--	23.8	158	1512.05
23.84	112	1621.88	2281.86						--	--	--	23.84	112	1540.05
23.88	98	1603.88	2257.86						--	--	--	23.88	98	1532.05
23.92	94	1625.88	2221.86						--	--	--	23.92	94	1554.05
23.96	120	1617.88	2243.86						--	--	--	23.96	120	1578.05
24	150	1655.88	2281.86			1200			--	--	--	24	150	1610.05
24.04	166	1645.88	2273.86	--	--	--	--	--	--	--	--	24.04	166	1632.05
24.08	166	1649.88	2319.86	--	--	--	--	--	--	--	--	24.08	166	1624.05
24.12	216	1655.88	2315.86	--	--	--	--	--	--	--	--	24.12	216	1622.05
24.16	236	1679.88	2371.86	--	--	--	--	--	--	--	--	24.16	236	1670.05
24.2	234	1707.88	2367.86	--	--	--	--	--	--	--	--	24.2	234	1670.05
24.24	236	1715.88	2347.86	--	--	--	--	--	--	--	--	24.24	236	1662.05
24.28	214	1787.88	2317.86	--	--	--	--	--	--	--	--	24.28	214	1646.05
24.32	192	1803.88	2311.86	--	--	--	--	--	--	--	--	24.32	192	1626.05
24.36	166	1747.88	2283.86	--	--	--	--	--	--	--	--	24.36	166	1596.05
24.4	114	1665.88	2253.86	--	--	--	--	--	--	--	--	24.4	114	1572.05
24.44	126	1609.88	2221.86	--	--	--	--	--	--	--	--	24.44	126	1568.05
24.48	108	1611.88	2229.86	--	--	--	--	--	--	--	--	24.48	108	1506.05
24.52	80	1599.88	2201.86	--	--	--	--	--	--	--	--	24.52	80	1522.05
24.56	66	1589.88	2207.86	--	--	--	--	--	--	--	--	24.56	66	1502.05
24.6	52	1573.88	2189.86	--	--	--	--	--	--	--	--	24.6	52	1506.05
24.64	60	1597.88	2189.86	--	--	--	--	--	--	--	--	24.64	60	1502.05
24.68	48	1597.88	2181.86	--	--	--	--	--	--	--	--	24.68	48	1488.05
24.72	48	1585.88	2183.86	--	--	--	--	--	--	--	--	24.72	48	1482.05
24.76	56	1569.88	2187.86	--	--	--	--	--	--	--	--	24.76	56	1492.05
24.8	56	1575.88	2183.86	--	--	--	--	--	--	--	--	24.8	56	1476.05
24.84	52	1571.88	2185.86	--	--	--	--	--	--	--	--	24.84	52	1496.05
24.88	40	1597.88	2189.86	--	--	--	--	--	--	--	--	24.88	40	1476.05
24.92	62	1579.88	2183.86	--	--	--	--	--	--	--	--	24.92	62	1478.05
24.96	52	1593.88	2193.86	--	--	--	--	--	--	--	--	24.96	52	1470.05
25	50	1595.88	2181.86	--	--	--	--	--	--	--	--	25	50	1508.05
25.04	30	1581.88	2201.86	--	--	--	--	--	--	--	--	25.04	30	1472.05
25.08	48	1565.88	2189.86	--	--	--	--	--	--	--	--	25.08	48	1488.05
25.12	64	1579.88	2181.86	--	--	--	--	--	--	--	--	25.12	64	1484.05
25.16	44	1597.88	2191.86	--	--	--	--	--	--	--	--	25.16	44	1498.05
25.2	60	1581.88	2183.86	--	--	--	--	--	--	--	--	25.2	60	1492.05
25.24	70	1571.88	2201.86	--	--	--	--	--	--	--	--	25.24	70	1494.05
25.28	54	1597.88	2207.86	--	--	--	--	--	--	--	--	25.28	54	1500.05
25.32	100	1603.88	2209.86	--	--	--	--	--	--	--	--	25.32	100	1498.05
25.36	90	1595.88	2225.86	--	--	--	--	--	--	--	--	25.36	90	1516.05
25.4	110	1617.88	2245.86	--	--	--	--	--	--	--	--	25.4	110	1540.05
25.44	118	1619.88	2245.86	--	--	--	--	--	--	--	--	25.44	118	1568.05
25.48	122	1615.88	2271.86	--	--	--	--	--	--	--	--	25.48	122	1542.05
25.52	120	1617.88	2251.86	--	--	--	--	--	--	--	--	25.52	120	1546.05
25.56	154	1629.88	2263.86	--	--	--	--	--	--	--	--	25.56	154	1582.05
25.6	120	1619.88	2257.86	--	--	--	--	--	--	--	--	25.6	120	1524.05
25.64	98	1601.88	2223.86	--	--	--	--	--	--	--	--	25.64	98	1522.05
25.68	90	1603.88	2229.86	--	--	--	--	--	--	--	--	25.68	90	1502.05
25.72	90	1585.88	2219.86	--	--	--	--	--	--	--	--	25.72	90	1488.05
25.76	58	1589.88	2223.86	--	--	--	--	--	--	--	--	25.76	58	1490.05
25.8	62	1573.88	2203.86	--	--	--	--	--	--	--	--	25.8	62	1486.05
25.84	52	1579.88	2195.86	--	--	--	--	--	--	--	--	25.84	52	1466.05
25.88	36	1575.88	2187.86	--	--	--	--	--	--	--	--	25.88	36	1460.05
25.92	46	1565.88	2177.86	--	--	--	--	--	--	--	--	25.92	46	1468.05
25.96	54	1579.88	2169.86	--	--	--	--	--	--	--	--	25.96	54	1480.05
26	56	1561.88	2199.86	--	--	--	--	--	--	--	--	26	56	1474.05
26.04	54	1567.88	2193.86	--	--	--	--	--	--	--	--	26.04	54	1488.05
26.08	48	1567.88	2195.86	--	--	--	--	--	--	--	--	26.08	48	1484.05
26.12	68	1589.88	2219.86	--	--	--	--	--	--	--	--	26.12	68	1508.05
26.16	82	1599.88	2217.86	--	--	--	--	--	--	--	--	26.16	82	1518.05
26.2	74	1607.88	2251.86	--	--	--	--	--	--	--	--	26.2	74	1530.05
26.24	120	1601.88	2301.86	--	--	--	--	--	--	--	--	26.24	120	1562.05
26.28	202	1633.88	2325.86	--	--	--	--	--	--	--	--	26.28	202	1574.05
26.32	238	1629.88	2365.86	--	--	--	--	--	--	--	--	26.32	238	1594.05
26.36	326	1659.88	2381.86	--	--	--	--	--	--	--	--	26.36	326	1632.05
26.4	316	1667.88	2383.86	--	--	--	--	--	--	--	--	26.4	316	1664.05
26.44	364	1719.88	2457.86	--	--	--	--	--	--	--	--	26.44	364	1768.05
26.48	476	1787.88	2557.86	--	--	--	--	--	--	--	--	26.48	476	1936.05
26.52	588	1885.88	2751.86	--	--	--	--	--	--	--	--	26.52	588	2120.05
26.56	822	1923.88	2847.86	--	--	--	--	--	--	--	--	26.56	822	2296.05
26.6	960	1959.88	2877.86	--	--	--	--	--	--	--	--	26.6	960	2218.05
26.64	900	1877.88	2735.86	--	--	--	--	--	--	--	--	26.64	900	1972.05
26.68	612	1783.88	2533.86	--	--	--	--	--	--	--	--	26.68	612	1754.05
26.72	362	1667.88	2349.86	--	--	--	--	--	--	--	--	26.72	362	1620.05
26.76	220	1651.88	2285.86	--	--	--	--	--	--	--	--	26.76	220	1566.05
26.8	166	1617.88	2243.86	--	--	--	--	--	--	--	--	26.8	166	1552.05
26.84	152	1621.88	2241.86	--	--	--	--	--	--	--	--	26.84	152	1544.05
26.88	158	1601.88	2251.86	--	--	--	--	--	--	--	--	26.88	158	1560.05
26.92	178	1633.88	2231.86	--	--	--	--	--	--	--	--	26.92	178	1562.05
26.96	170	1657.88	2281.86	--	--	--	--	--	--	--	--	26.96	170	1558.05
27	154	1671.88	2249.86	--	--	--	--	--	--	--	--	27	154	1556.05
27.04	140	1651.88	2287.86	--	--	--	--	--	--	--	--	27.04	140	1562.05
27.08	122	1639.88	2265.86	--	--	--	--	--	--	--	--	27.08	122	1538.05
27.12	130	1609.88	2241.86	--	--	--	--	--	--	--	--	27.12	130	1508.05
27.16	130	1603.88	2241.86	--	--	--	--	--	--	--	--	27.16	130	1512.05
27.2	114	1595.88	2221.86	--	--	--	--	--	--	--	--	27.2	114	1530.05
27.24	96	1607.88	2213.86						--	--	--	27.24	96	1508.05
27.28	120	1603.88	2223.86					1400	--	--	--	27.28	120	1526.05
27.32	140	1621.88	2251.86						--	--	--	27.32	140	1572.05
27.36	154	1641.88	2273.86						--	--	--	27.36	154	1628.05
27.4	220	1679.88	2269.86	1000					--	--	--	27.4	220	1684.05
27.44	246	1663.88	2307.86						--	--	--	27.44	246	1674.05
27.48	264	1757.88	2345.86						--	--	--	27.48	264	1714.05
27.52	306	1743.88	2371.86						--	--	--	27.52	306	1790.05
27.56	302	1813.88	2501.86						--	--	--	27.56	302	1916.05
27.6	448	1927.88	2527.86						--	--	--	27.6	448	2246.05
27.64	700	1987.88	2619.86						--	--	--	27.64	700	2540.05
27.68	1232	1887.88	2723.86						--	--	--	27.68	1232	2608.05
27.72	1360	1921.88	2729.86						--	--	--	27.72	1360	2382.05
27.76	1184	1885.88	2667.86						--	--	--	27.76	1184	2226.05
27.8	872	1893.88	2663.86						--	--	--	27.8	872	2228.05
27.84	798	1893.88	2655.86						--	--	--	27.84	798	2268.05
27.88	894	1919.88	2667.86	--	--	--	--	--	--	--	--	27.88	894	2264.05
27.92	922	1951.88	2717.86	--	--	--	--	--	--	--	--	27.92	922	2180.05
27.96	876	1843.88	2747.86	--	--	--	--	--	--	--	--	27.96	876	2074.05
28	718	1775.88	2697.86	--	--	--	--	--	--	--	--	28	718	1966.05
28.04	504	1727.88	2553.86	--	--	--	--	--	--	--	--	28.04	504	1786.05
28.08	340	1695.88	2429.86	--	--	--	--	--	--	--	--	28.08	340	1690.05
28.12	278	1679.88	2331.86	--	--	--	--	--	--	--	--	28.12	278	1650.05
28.16	242	1637.88	2339.86	--	--	--	--	--	--	--	--	28.16	242	1608.05
28.2	224	1639.88	2321.86	--	--	--	--	--	--	--	--	28.2	224	1644.05
28.24	222	1633.88	2369.86	--	--	--	--	--	--	--	--	28.24	222	1614.05
28.28	242	1635.88	2365.86	--	--	--	--	--	--	--	--	28.28	242	1596.05
28.32	262	1663.88	2351.86	--	--	--	--	--	--	--	--	28.32	262	1592.05
28.36	340	1649.88	2333.86	--	--	--	--	--	--	--	--	28.36	340	1578.05
28.4	288	1651.88	2315.86	--	--	--	--	--	--	--	--	28.4	288	1572.05
28.44	210	1649.88	2279.86	--	--	--	--	--	--	--	--	28.44	210	1540.05
28.48	158	1603.88	2219.86	--	--	--	--	--	--	--	--	28.48	158	1542.05
28.52	96	1581.88	2199.86	--	--	--	--	--	--	--	--	28.52	96	1508.05
28.56	90	1577.88	2193.86	--	--	--	--	--	--	--	--	28.56	90	1482.05
28.6	62	1549.88	2189.86	--	--	--	--	--	--	--	--	28.6	62	1472.05
28.64	54	1567.88	2187.86	--	--	--	--	--	--	--	--	28.64	54	1464.05
28.68	40	1549.88	2177.86	--	--	--	--	--	--	--	--	28.68	40	1464.05
28.72	40	1543.88	2181.86	--	--	--	--	--	--	--	--	28.72	40	1460.05
28.76	34	1559.88	2171.86	--	--	--	--	--	--	--	--	28.76	34	1464.05
28.8	44	1547.88	2177.86	--	--	--	--	--	--	--	--	28.8	44	1454.05
28.84	36	1561.88	2185.86	--	--	--	--	--	--	--	--	28.84	36	1468.05
28.88	40	1559.88	2169.86	--	--	--	--	--	--	--	--	28.88	40	1476.05
28.92	40	1565.88	2169.86	--	--	--	--	--	--	--	--	28.92	40	1462.05
28.96	46	1559.88	2177.86	--	--	--	--	--	--	--	--	28.96	46	1464.05
29	42	1583.88	2175.86	--	--	--	--	--	--	--	--	29	42	1460.05
29.04	38	1571.88	2185.86	--	--	--	--	--	--	--	--	29.04	38	1462.05
29.08	40	1561.88	2181.86	--	--	--	--	--	--	--	--	29.08	40	1468.05
29.12	56	1569.88	2183.86	--	--	--	--	--	--	--	--	29.12	56	1462.05
29.16	58	1567.88	2169.86								--	29.16	58	1468.05
29.2	72	1551.88	2167.86								--	29.2	72	1464.05
29.24	100	1545.88	2167.86								--	29.24	100	1478.05
29.28	134	1553.88	2175.86								--	29.28	134	1476.05
29.32	206	1561.88	2179.86								--	29.32	206	1478.05
29.36	268	1565.88	2195.86								--	29.36	268	1478.05
29.4	290	1567.88	2183.86								--	29.4	290	1486.05
29.44	262	1557.88	2185.86								--	29.44	262	1482.05
29.48	202	1557.88	2189.86								--	29.48	202	1494.05
29.52	122	1575.88	2217.86							1600	--	29.52	122	1498.05
29.56	116	1569.88	2223.86								--	29.56	116	1494.05
29.6	132	1577.88	2229.86								--	29.6	132	1508.05
29.64	108	1587.88	2231.86								--	29.64	108	1540.05
29.68	164	1601.88	2261.86								--	29.68	164	1546.05
29.72	146	1593.88	2289.86								--	29.72	146	1520.05
29.76	132	1639.88	2291.86								--	29.76	132	1548.05
29.8	138	1607.88	2291.86							--	--	29.8	138	1538.05
29.84	150	1605.88	2269.86							--	--	29.84	150	1554.05
29.88	132	1603.88	2281.86							--	--	29.88	132	1542.05
29.92	158	1601.88	2255.86						1500	--	--	29.92	158	1522.05
29.96	122	1581.88	2243.86							--	--	29.96	122	1516.05
30	98	1585.88	2211.86							--	--	30	98	1520.05
30.04	86	1575.88	2203.86							--	--	30.04	86	1510.05
30.08	88	1587.88	2207.86							--	--	30.08	88	1540.05
30.12	88	1607.88	2209.86							--	--	30.12	88	1588.05
30.16	98	1599.88	2225.86							--	--	30.16	98	1678.05
30.2	114	1619.88	2253.86							--	--	30.2	114	1706.05
30.24	144	1639.88	2285.86							--	--	30.24	144	1650.05
30.28	166	1653.88	2309.86							--	--	30.28	166	1662.05
30.32	202	1663.88	2305.86							--	--	30.32	202	1608.05
30.36	224	1669.88	2337.86							--	--	30.36	224	1642.05
30.4	240	1635.88	2361.86						1500	--	--	30.4	240	1668.05
30.44	232	1649.88	2337.86	--	--	--	--	--	--	--	--	30.44	232	1616.05
30.48	184	1617.88	2299.86	--	--	--	--	--	--	--	--	30.48	184	1564.05
30.52	164	1613.88	2267.86	--	--	--	--	--	--	--	--	30.52	164	1534.05
30.56	98	1581.88	2235.86	--	--	--	--	--	--	--	--	30.56	98	1484.05
30.6	86	1561.88	2215.86	--	--	--	--	--	--	--	--	30.6	86	1484.05
30.64	90	1583.88	2199.86	--	--	--	--	--	--	--	--	30.64	90	1498.05
30.68	82	1581.88	2191.86	--	--	--	--	--	--	--	--	30.68	82	1498.05
30.72	72	1575.88	2195.86	--	--	--	--	--	--	--	--	30.72	72	1504.05
30.76	82	1579.88	2185.86	--	--	--	--	--	--	--	--	30.76	82	1480.05
30.8	72	1567.88	2209.86	--	--	--	--	--	--	--	--	30.8	72	1482.05
30.84	72	1579.88	2179.86	--	--	--	--	--	--	--	--	30.84	72	1470.05
30.88	60	1549.88	2183.86	--	--	--	--	--	--	--	--	30.88	60	1474.05
30.92	56	1559.88	2179.86	--	--	--	--	--	--	--	--	30.92	56	1462.05
30.96	52	1567.88	2179.86	--	--	--	--	--	--	--	--	30.96	52	1470.05
31	50	1569.88	2175.86	--	--	--	--	--	--	--	--	31	50	1476.05
31.04	38	1571.88	2181.86	--	--	--	--	--	--	--	--	31.04	38	1476.05
31.08	36	1551.88	2181.86	--	--	--	--	--	--	--	--	31.08	36	1494.05
31.12	48	1563.88	2179.86	--	--	--	--	--	--	--	--	31.12	48	1492.05
31.16	54	1563.88	2185.86	--	--	--	--	--	--	--	--	31.16	54	1476.05
31.2	58	1577.88	2207.86	--	--	--	--	--	--	--	--	31.2	58	1530.05
31.24	92	1587.88	2219.86	--	--	--	--	--	--	--	--	31.24	92	1520.05
31.28	78	1589.88	2205.86	--	--	--	--	--	--	--	--	31.28	78	1550.05
31.32	106	1607.88	2251.86	--	--	--	--	--	--	--	--	31.32	106	1524.05
31.36	108	1597.88	2253.86	--	--	--	--	--	--	--	--	31.36	108	1534.05
31.4	112	1611.88	2245.86	--	--	--	--	--	--	--	--	31.4	112	1508.05
31.44	82	1607.88	2231.86	--	--	--	--	--	--	--	--	31.44	82	1476.05
31.48	70	1607.88	2193.86	--	--	--	--	--	--	--	--	31.48	70	1476.05
31.52	66	1577.88	2181.86	--	--	--	--	--	--	--	--	31.52	66	1466.05
31.56	56	1591.88	2195.86	--	--	--	--	--	--	--	--	31.56	56	1486.05
31.6	70	1611.88	2175.86	--	--	--	--	--	--	--	--	31.6	70	1464.05
31.64	64	1593.88	2203.86	--	--	--	--	--	--	--	--	31.64	64	1502.05
31.68	64	1599.88	2195.86	--	--	--	--	--	--	--	--	31.68	64	1522.05
31.72	56	1609.88	2181.86	--	--	--	--	--	--	--	--	31.72	56	1482.05
31.76	50	1611.88	2209.86	--	--	--	--	--	--	--	--	31.76	50	1494.05
31.8	60	1601.88	2193.86	--	--	--	--	--	--	--	--	31.8	60	1464.05
31.84	36	1563.88	2187.86	--	--	--	--	--	--	--	--	31.84	36	1458.05
31.88	42	1553.88	2175.86	--	--	--	--	--	--	--	--	31.88	42	1456.05
31.92	26	1555.88	2179.86	--	--	--	--	--	--	--	--	31.92	26	1442.05
31.96	30	1561.88	2179.86	--	--	--	--	--	--	--	--	31.96	30	1454.05
32	28	1557.88	2177.86	--	--	--	--	--	--	--	--	32	28	1446.05
32.04	34	1567.88	2171.86	--	--	--	--	--	--	--	--	32.04	34	1464.05
32.08	48	1557.88	2181.86	--	--	--	--	--	--	--	--	32.08	48	1462.05
32.12	42	1559.88	2179.86	--	--	--	--	--	--	--	--	32.12	42	1464.05
32.16	48	1547.88	2183.86	--	--	--	--	--	--	--	--	32.16	48	1472.05
32.2	52	1557.88	2195.86	--	--	--	--	--	--	--	--	32.2	52	1466.05
32.24	50	1569.88	2179.86	--	--	--	--	--	--	--	--	32.24	50	1478.05
32.28	46	1547.88	2191.86	--	--	--	--	--	--	--	--	32.28	46	1462.05
32.32	42	1543.88	2183.86	--	--	--	--	--	--	--	--	32.32	42	1460.05
32.36	46	1549.88	2181.86	--	--	--	--	--	--	--	--	32.36	46	1458.05
32.4	28	1559.88	2193.86	--	--	--	--	--	--	--	--	32.4	28	1474.05
32.44	40	1557.88	2195.86	--	--	--	--	--	--	--	--	32.44	40	1458.05
32.48	24	1553.88	2175.86	--	--	--	--	--	--	--	--	32.48	24	1466.05
32.52	42	1567.88	2169.86	--	--	--	--	--	--	--	--	32.52	42	1466.05
32.56	30	1573.88	2161.86	--	--	--	--	--	--	--	--	32.56	30	1454.05
32.6	22	1565.88	2173.86	--	--	--	--	--	--	--	--	32.6	22	1454.05
32.64	32	1549.88	2169.86	--	--	--	--	--	--	--	--	32.64	32	1452.05
32.68	26	1561.88	2175.86	--	--	--	--	--	--	--	--	32.68	26	1458.05
32.72	24	1547.88	2175.86	--	--	--	--	--	--	--	--	32.72	24	1448.05
32.76	28	1563.88	2181.86	--	--	--	--	--	--	--	--	32.76	28	1454.05
32.8	24	1571.88	2197.86	--	--	--	--	--	--	--	--	32.8	24	1460.05
32.84	50	1569.88	2203.86	--	--	--	--	--	--	--	--	32.84	50	1494.05
32.88	60	1587.88	2193.86	--	--	--	--	--	--	--	--	32.88	60	1496.05
32.92	74	1591.88	2211.86	--	--	--	--	--	--	--	--	32.92	74	1510.05
32.96	106	1567.88	2209.86	--	--	--	--	--	--	--	--	32.96	106	1506.05
33	96	1563.88	2189.86	--	--	--	--	--	--	--	--	33	96	1490.05
33.04	90	1551.88	2179.86	--	--	--	--	--	--	--	--	33.04	90	1462.05
33.08	66	1545.88	2185.86	--	--	--	--	--	--	--	--	33.08	66	1470.05
33.12	60	1569.88	2181.86	--	--	--	--	--	--	--	--	33.12	60	1458.05
33.16	52	1563.88	2175.86	--	--	--	--	--	--	--	--	33.16	52	1462.05
33.2	40	1561.88	2171.86	--	--	--	--	--	--	--	--	33.2	40	1450.05
33.24	32	1573.88	2167.86	--	--	--	--	--	--	--	--	33.24	32	1450.05
33.28	32	1549.88	2177.86	--	--	--	--	--	--	--	--	33.28	32	1456.05
33.32	28	1557.88	2169.86	--	--	--	--	--	--	--	--	33.32	28	1460.05
33.36	28	1553.88	2169.86	--	--	--	--	--	--	--	--	33.36	28	1452.05
33.4	28	1571.88	2169.86	--	--	--	--	--	--	--	--	33.4	28	1448.05
33.44	24	1565.88	2173.86	--	--	--	--	--	--	--	--	33.44	24	1450.05
33.48	40	1545.88	2163.86	--	--	--	--	--	--	--	--	33.48	40	1474.05
33.52	32	1545.88	2173.86	--	--	--	--	--	--	--	--	33.52	32	1470.05
33.56	32	1561.88	2185.86	--	--	--	--	--	--	--	--	33.56	32	1494.05
33.6	40	1557.88	2177.86	--	--	--	--	--	--	--	--	33.6	40	1486.05
33.64	54	1575.88	2185.86								--	33.64	54	1506.05
33.68	70	1559.88	2199.86								--	33.68	70	1532.05
33.72	54	1579.88	2207.86								--	33.72	54	1570.05
33.76	70	1561.88	2203.86								--	33.76	70	1546.05
33.8	70	1579.88	2205.86								--	33.8	70	1512.05
33.84	60	1557.88	2203.86								--	33.84	60	1482.05
33.88	60	1563.88	2213.86								--	33.88	60	1480.05
33.92	54	1563.88	2197.86								--	33.92	54	1466.05
33.96	56	1561.88	2183.86								--	33.96	56	1462.05
34	46	1555.88	2185.86								--	34	46	1462.05
34.04	38	1539.88	2185.86								--	34.04	38	1472.05
34.08	46	1557.88	2191.86								--	34.08	46	1470.05
34.12	50	1559.88	2183.86								--	34.12	50	1474.05
34.16	54	1549.88	2183.86								--	34.16	54	1476.05
34.2	44	1563.88	2187.86							1600	--	34.2	44	1490.05
34.24	52	1563.88	2181.86								--	34.24	52	1494.05
34.28	60	1561.88	2183.86	--	--	--	--	--	--	--	--	34.28	60	1502.05
34.32	64	1583.88	2197.86	--	--	--	--	--	--	--	--	34.32	64	1544.05
34.36	64	1563.88	2193.86	--	--	--	--	--	--	--	--	34.36	64	1524.05
34.4	66	1579.88	2191.86	--	--	--	--	--	--	--	--	34.4	66	1502.05
34.44	56	1595.88	2199.86	--	--	--	--	--	--	--	--	34.44	56	1490.05
34.48	56	1581.88	2199.86	--	--	--	--	--	--	--	--	34.48	56	1498.05
34.52	68	1585.88	2215.86	--	--	--	--	--	--	--	--	34.52	68	1472.05
34.56	56	1593.88	2203.86	--	--	--	--	--	--	--	--	34.56	56	1490.05
34.6	60	1571.88	2197.86	--	--	--	--	--	--	--	--	34.6	60	1488.05
34.64	60	1567.88	2181.86	--	--	--	--	--	--	--	--	34.64	60	1492.05
34.68	80	1567.88	2207.86	--	--	--	--	--	--	--	--	34.68	80	1486.05
34.72	82	1569.88	2205.86	--	--	--	--	--	--	--	--	34.72	82	1502.05
34.76	72	1573.88	2203.86	--	--	--	--	--	--	--	--	34.76	72	1506.05
34.8	76	1569.88	2211.86	--	--	--	--	--	--	--	--	34.8	76	1500.05
34.84	82	1579.88	2219.86	--	--	--	--	--	--	--	--	34.84	82	1484.05
34.88	62	1583.88	2217.86	--	--	--	--	--	--	--	--	34.88	62	1520.05
34.92	70	1583.88	2201.86	--	--	--	--	--	--	--	--	34.92	70	1530.05
34.96	76	1555.88	2221.86	--	--	--	--	--	--	--	--	34.96	76	1516.05
35	80	1565.88	2223.86	--	--	--	--	--	--	--	--	35	80	1530.05
35.04	82	1583.88	2225.86	--	--	--	--	--	--	--	--	35.04	82	1540.05
35.08	98	1593.88	2217.86	--	--	--	--	--	--	--	--	35.08	98	1548.05
35.12	100	1587.88	2223.86	--	--	--	--	--	--	--	--	35.12	100	1530.05
35.16	128	1603.88	2233.86	--	--	--	--	--	--	--	--	35.16	128	1546.05
35.2	136	1611.88	2221.86	--	--	--	--	--	--	--	--	35.2	136	1506.05
35.24	110	1591.88	2241.86	--	--	--	--	--	--	--	--	35.24	110	1506.05
35.28	134	1599.88	2209.86	--	--	--	--	--	--	--	--	35.28	134	1526.05
35.32	198	1593.88	2221.86	--	--	--	--	--	--	--	--	35.32	198	1530.05
35.36	158	1579.88	2223.86	--	--	--	--	--	--	--	--	35.36	158	1550.05
35.4	142	1591.88	2213.86	--	--	--	--	--	--	--	--	35.4	142	1544.05
35.44	118	1575.88	2219.86	--	--	--	--	--	--	--	--	35.44	118	1554.05
35.48	98	1573.88	2233.86	--	--	--	--	--	--	--	--	35.48	98	1528.05
35.52	80	1579.88	2247.86	--	--	--	--	--	--	--	--	35.52	80	1538.05
35.56	96	1591.88	2227.86	--	--	--	--	--	--	--	--	35.56	96	1520.05
35.6	108	1579.88	2221.86	--	--	--	--	--	--	--	--	35.6	108	1506.05
35.64	84	1579.88	2231.86	--	--	--	--	--	--	--	--	35.64	84	1494.05
35.68	92	1579.88	2205.86	--	--	--	--	--	--	--	--	35.68	92	1500.05
35.72	68	1591.88	2229.86	--	--	--	--	--	--	--	--	35.72	68	1502.05
35.76	76	1577.88	2219.86	--	--	--	--	--	--	--	--	35.76	76	1506.05
35.8	68	1555.88	2217.86	--	--	--	--	--	--	--	--	35.8	68	1508.05
35.84	90	1571.88	2207.86	--	--	--	--	--	--	--	--	35.84	90	1512.05
35.88	86	1573.88	2221.86	--	--	--	--	--	--	--	--	35.88	86	1516.05
35.92	84	1551.88	2205.86	--	--	--	--	--	--	--	--	35.92	84	1492.05
35.96	96	1561.88	2189.86	--	--	--	--	--	--	--	--	35.96	96	1482.05
36	60	1567.88	2181.86	--	--	--	--	--	--	--	--	36	60	1464.05
36.04	90	1553.88	2185.86	--	--	--	--	--	--	--	--	36.04	90	1472.05
36.08	76	1567.88	2181.86	--	--	--	--	--	--	--	--	36.08	76	1474.05
36.12	56	1545.88	2183.86	--	--	--	--	--	--	--	--	36.12	56	1472.05
36.16	70	1567.88	2187.86	--	--	--	--	--	--	--	--	36.16	70	1492.05
36.2	50	1579.88	2181.86									36.2	50	1484.05
36.24	70	1579.88	2201.86									36.24	70	1498.05
36.28	76	1567.88	2195.86									36.28	76	1484.05
36.32	84	1587.88	2191.86									36.32	84	1494.05
36.36	100	1581.88	2227.86									36.36	100	1530.05
36.4	110	1567.88	2223.86									36.4	110	1526.05
36.44	112	1599.88	2251.86									36.44	112	1522.05
36.48	134	1603.88	2235.86									36.48	134	1550.05
36.52	114	1601.88	2225.86								1700	36.52	114	1514.05
36.56	124	1593.88	2229.86									36.56	124	1498.05
36.6	96	1587.88	2227.86									36.6	96	1498.05
36.64	80	1581.88	2223.86									36.64	80	1466.05
36.68	88	1585.88	2209.86									36.68	88	1480.05
36.72	78	1575.88	2203.86									36.72	78	1474.05
36.76	66	1553.88	2181.86									36.76	66	1462.05
36.8	54	1565.88	2179.86									36.8	54	1464.05
36.84	48	1551.88	2177.86	--	--	--	--	--	--	--	--	36.84	48	1468.05
36.88	50	1549.88	2189.86	--	--	--	--	--	--	--	--	36.88	50	1476.05
36.92	64	1553.88	2195.86	--	--	--	--	--	--	--	--	36.92	64	1480.05
36.96	76	1555.88	2197.86	--	--	--	--	--	--	--	--	36.96	76	1496.05
37	62	1571.88	2205.86	--	--	--	--	--	--	--	--	37	62	1488.05
37.04	70	1575.88	2207.86	--	--	--	--	--	--	--	--	37.04	70	1508.05
37.08	76	1559.88	2209.86	--	--	--	--	--	--	--	--	37.08	76	1496.05
37.12	78	1565.88	2199.86	--	--	--	--	--	--	--	--	37.12	78	1484.05
37.16	88	1565.88	2211.86	--	--	--	--	--	--	--	--	37.16	88	1510.05
37.2	66	1589.88	2197.86	--	--	--	--	--	--	--	--	37.2	66	1472.05
37.24	66	1565.88	2195.86	--	--	--	--	--	--	--	--	37.24	66	1484.05
37.28	50	1555.88	2199.86	--	--	--	--	--	--	--	--	37.28	50	1488.05
37.32	58	1563.88	2189.86	--	--	--	--	--	--	--	--	37.32	58	1474.05
37.36	52	1553.88	2189.86	--	--	--	--	--	--	--	--	37.36	52	1470.05
37.4	70	1569.88	2201.86	--	--	--	--	--	--	--	--	37.4	70	1480.05
37.44	56	1587.88	2195.86	--	--	--	--	--	--	--	--	37.44	56	1486.05
37.48	78	1581.88	2191.86	--	--	--	--	--	--	--	--	37.48	78	1494.05
37.52	72	1581.88	2213.86	--	--	--	--	--	--	--	--	37.52	72	1498.05
37.56	70	1573.88	2193.86	--	--	--	--	--	--	--	--	37.56	70	1494.05
37.6	96	1561.88	2197.86	--	--	--	--	--	--	--	--	37.6	96	1494.05
37.64	122	1569.88	2217.86	--	--	--	--	--	--	--	--	37.64	122	1512.05
37.68	112	1575.88	2207.86	--	--	--	--	--	--	--	--	37.68	112	1494.05
37.72	84	1565.88	2203.86	--	--	--	--	--	--	--	--	37.72	84	1496.05
37.76	48	1567.88	2189.86	--	--	--	--	--	--	--	--	37.76	48	1472.05
37.8	38	1543.88	2185.86	--	--	--	--	--	--	--	--	37.8	38	1462.05
37.84	42	1559.88	2171.86	--	--	--	--	--	--	--	--	37.84	42	1464.05
37.88	28	1555.88	2163.86	--	--	--	--	--	--	--	--	37.88	28	1454.05
37.92	30	1563.88	2173.86	--	--	--	--	--	--	--	--	37.92	30	1470.05
37.96	36	1541.88	2169.86	--	--	--	--	--	--	--	--	37.96	36	1454.05
38	30	1555.88	2161.86	--	--	--	--	--	--	--	--	38	30	1454.05
38.04	22	1551.88	2171.86	--	--	--	--	--	--	--	--	38.04	22	1452.05
38.08	34	1555.88	2177.86	--	--	--	--	--	--	--	--	38.08	34	1462.05
38.12	38	1557.88	2169.86	--	--	--	--	--	--	--	--	38.12	38	1472.05
38.16	42	1561.88	2185.86	--	--	--	--	--	--	--	--	38.16	42	1452.05
38.2	44	1547.88	2197.86	--	--	--	--	--	--	--	--	38.2	44	1466.05
38.24	38	1565.88	2199.86	--	--	--	--	--	--	--	--	38.24	38	1450.05
38.28	46	1559.88	2185.86	--	--	--	--	--	--	--	--	38.28	46	1460.05
38.32	40	1551.88	2185.86	--	--	--	--	--	--	--	--	38.32	40	1458.05
38.36	40	1555.88	2169.86	--	--	--	--	--	--	--	--	38.36	40	1468.05
38.4	42	1575.88	2177.86	--	--	--	--	--	--	--	--	38.4	42	1464.05
38.44	44	1551.88	2179.86	--	--	--	--	--	--	--	--	38.44	44	1482.05
38.48	34	1547.88	2195.86	--	--	--	--	--	--	--	--	38.48	34	1506.05
38.52	42	1549.88	2175.86	--	--	--	--	--	--	--	--	38.52	42	1484.05
38.56	46	1545.88	2185.86	--	--	--	--	--	--	--	--	38.56	46	1474.05
38.6	44	1547.88	2187.86	--	--	--	--	--	--	--	--	38.6	44	1490.05
38.64	48	1553.88	2183.86	--	--	--	--	--	--	--	--	38.64	48	1480.05
38.68	48	1549.88	2185.86	--	--	--	--	--	--	--	--	38.68	48	1454.05
38.72	46	1553.88	2177.86	--	--	--	--	--	--	--	--	38.72	46	1470.05
38.76	42	1555.88	2177.86	--	--	--	--	--	--	--	--	38.76	42	1472.05
38.8	36	1553.88	2181.86	--	--	--	--	--	--	--	--	38.8	36	1470.05
38.84	40	1555.88	2183.86	--	--	--	--	--	--	--	--	38.84	40	1464.05
38.88	48	1559.88	2181.86	--	--	--	--	--	--	--	--	38.88	48	1466.05
38.92	48	1551.88	2193.86	--	--	--	--	--	--	--	--	38.92	48	1482.05
38.96	48	1555.88	2191.86	--	--	--	--	--	--	--	--	38.96	48	1484.05
39	50	1571.88	2185.86	--	--	--	--	--	--	--	--	39	50	1468.05
39.04	74	1569.88	2193.86	--	--	--	--	--	--	--	--	39.04	74	1464.05
39.08	38	1553.88	2213.86	--	--	--	--	--	--	--	--	39.08	38	1466.05
39.12	52	1553.88	2189.86	--	--	--	--	--	--	--	--	39.12	52	1488.05
39.16	48	1591.88	2209.86	--	--	--	--	--	--	--	--	39.16	48	1462.05
39.2	66	1599.88	2227.86	--	--	--	--	--	--	--	--	39.2	66	1468.05
39.24	50	1593.88	2221.86	--	--	--	--	--	--	--	--	39.24	50	1466.05
39.28	56	1607.88	2211.86	--	--	--	--	--	--	--	--	39.28	56	1488.05
39.32	96	1597.88	2219.86	--	--	--	--	--	--	--	--	39.32	96	1500.05
39.36	120	1595.88	2241.86	--	--	--	--	--	--	--	--	39.36	120	1504.05
39.4	150	1589.88	2247.86	--	--	--	--	--	--	--	--	39.4	150	1510.05
39.44	164	1577.88	2245.86	--	--	--	--	--	--	--	--	39.44	164	1494.05
39.48	150	1565.88	2231.86	--	--	--	--	--	--	--	--	39.48	150	1492.05
39.52	100	1573.88	2213.86	--	--	--	--	--	--	--	--	39.52	100	1474.05
39.56	86	1557.88	2219.86	--	--	--	--	--	--	--	--	39.56	86	1484.05
39.6	76	1543.88	2183.86	--	--	--	--	--	--	--	--	39.6	76	1466.05
39.64	56	1555.88	2183.86	--	--	--	--	--	--	--	--	39.64	56	1470.05
39.68	48	1571.88	2201.86	--	--	--	--	--	--	--	--	39.68	48	1448.05
39.72	40	1555.88	2187.86	--	--	--	--	--	--	--	--	39.72	40	1454.05
39.76	50	1547.88	2175.86	--	--	--	--	--	--	--	--	39.76	50	1454.05
39.8	44	1555.88	2179.86	--	--	--	--	--	--	--	--	39.8	44	1450.05
39.84	68	1545.88	2185.86	--	--	--	--	--	--	--	--	39.84	68	1460.05
39.88	46	1553.88	2171.86	--	--	--	--	--	--	--	--	39.88	46	1454.05
39.92	54	1553.88	2183.86	--	--	--	--	--	--	--	--	39.92	54	1450.05
39.96	46	1563.88	2171.86	--	--	--	--	--	--	--	--	39.96	46	1462.05
40	42	1543.88	2167.86	--	--	--	--	--	--	--	--	40	42	1454.05
40.04	36	1559.88	2189.86		--	--	--	--	--	--	--	40.04	36	1462.05
40.08	42	1553.88	2173.86		--	--	--	--	--	--	--	40.08	42	1470.05
40.12	38	1565.88	2189.86		--	--	--	--	--	--	--	40.12	38	1470.05
40.16	68	1559.88	2209.86		--	--	--	--	--	--	--	40.16	68	1470.05
40.2	50	1565.88	2207.86		--	--	--	--	--	--	--	40.2	50	1478.05
40.24	52	1563.88	2207.86		--	--	--	--	--	--	--	40.24	52	1476.05
40.28	56	1571.88	2207.86		--	--	--	--	--	--	--	40.28	56	1470.05
40.32	46	1551.88	2193.86		--	--	--	--	--	--	--	40.32	46	1472.05
40.36	48	1547.88	2185.86		--	--	--	--	--	--	--	40.36	48	1458.05
40.4	44	1553.88	2187.86		--	--	--	--	--	--	--	40.4	44	1486.05
40.44	38	1557.88	2179.86		--	--	--	--	--	--	--	40.44	38	1480.05
40.48	38	1577.88	2195.86		--	--	--	--	--	--	--	40.48	38	1460.05
40.52	24	1567.88	2173.86		--	--	--	--	--	--	--	40.52	24	1474.05
40.56	42	1565.88	2181.86		--	--	--	--	--	--	--	40.56	42	1480.05
40.6	50	1571.88	2195.86		--	--	--	--	--	--	--	40.6	50	1458.05
40.64	34	1565.88	2191.86	1000	--	--	--	--	--	--	--	40.64	34	1448.05
40.68	48	1543.88	2173.86	--	--	--	--	--	--	--	--	40.68	48	1456.05
40.72	32	1551.88	2181.86	--	--	--	--	--	--	--	--	40.72	32	1452.05
40.76	50	1545.88	2169.86	--	--	--	--	--	--	--	--	40.76	50	1448.05
40.8	42	1565.88	2173.86	--	--	--	--	--	--	--	--	40.8	42	1462.05
40.84	38	1559.88	2173.86	--	--	--	--	--	--	--	--	40.84	38	1460.05
40.88	48	1557.88	2173.86	--	--	--	--	--	--	--	--	40.88	48	1460.05
40.92	44	1551.88	2165.86	--	--	--	--	--	--	--	--	40.92	44	1458.05
40.96	36	1561.88	2177.86	--	--	--	--	--	--	--	--	40.96	36	1472.05
41	58	1555.88	2189.86	--	--	--	--	--	--	--	--	41	58	1450.05
41.04	50	1547.88	2183.86	--	--	--	--	--	--	--	--	41.04	50	1454.05
41.08	44	1555.88	2177.86	--	--	--	--	--	--	--	--	41.08	44	1456.05
41.12	40	1569.88	2179.86	--	--	--	--	--	--	--	--	41.12	40	1460.05
41.16	46	1563.88	2185.86	--	--	--	--	--	--	--	--	41.16	46	1450.05
41.2	46	1561.88	2173.86	--	--	--	--	--	--	--	--	41.2	46	1454.05
41.24	36	1543.88	2181.86	--	--	--	--	--	--	--	--	41.24	36	1462.05
41.28	34	1559.88	2173.86	--	--	--	--	--	--	--	--	41.28	34	1460.05
41.32	40	1567.88	2177.86	--	--	--	--	--	--	--	--	41.32	40	1452.05
41.36	44	1557.88	2173.86	--	--	--	--	--	--	--	--	41.36	44	1450.05
41.4	54	1557.88	2179.86	--	--	--	--	--	--	--	--	41.4	54	1452.05
41.44	46	1545.88	2175.86	--	--	--	--	--	--	--	--	41.44	46	1460.05
41.48	36	1567.88	2183.86	--	--	--	--	--	--	--	--	41.48	36	1470.05
41.52	54	1555.88	2201.86	--	--	--	--	--	--	--	--	41.52	54	1472.05
41.56	54	1561.88	2201.86	--	--	--	--	--	--	--	--	41.56	54	1480.05
41.6	68	1575.88	2197.86	--	--	--	--	--	--	--	--	41.6	68	1492.05
41.64	68	1561.88	2217.86	--	--	--	--	--	--	--	--	41.64	68	1514.05
41.68	78	1585.88	2183.86	--	--	--	--	--	--	--	--	41.68	78	1514.05
41.72	80	1573.88	2201.86	--	--	--	--	--	--	--	--	41.72	80	1478.05
41.76	70	1559.88	2191.86	--	--	--	--	--	--	--	--	41.76	70	1480.05
41.8	56	1547.88	2189.86	--	--	--	--	--	--	--	--	41.8	56	1478.05
41.84	66	1565.88	2191.86	--	--	--	--	--	--	--	--	41.84	66	1470.05
41.88	58	1561.88	2195.86	--	--	--	--	--	--	--	--	41.88	58	1472.05
41.92	52	1563.88	2179.86	--	--	--	--	--	--	--	--	41.92	52	1452.05
41.96	54	1565.88	2179.86	--	--	--	--	--	--	--	--	41.96	54	1464.05
42	54	1551.88	2177.86	--	--	--	--	--	--	--	--	42	54	1466.05
42.04	72	1561.88	2209.86	--	--	--	--	--	--	--	--	42.04	72	1484.05
42.08	190	1559.88	2255.86	--	--	--	--	--	--	--	--	42.08	190	1484.05
42.12	208	1559.88	2251.86	--	--	--	--	--	--	--	--	42.12	208	1466.05
42.16	150	1561.88	2227.86	--	--	--	--	--	--	--	--	42.16	150	1480.05
42.2	150	1567.88	2211.86	--	--	--	--	--	--	--	--	42.2	150	1484.05
42.24	128	1567.88	2243.86	--	--	--	--	--	--	--	--	42.24	128	1482.05
42.28	70	1591.88	2215.86	--	--	--	--	--	--	--	--	42.28	70	1524.05
42.32	96	1563.88	2219.86	--	--	--	--	--	--	--	--	42.32	96	1524.05
42.36	102	1573.88	2263.86	--	--	--	--	--	--	--	--	42.36	102	1524.05
42.4	94	1587.88	2237.86	--	--	--	--	--	--	--	--	42.4	94	1534.05
42.44	94	1579.88	2227.86	--	--	--	--	--	--	--	--	42.44	94	1508.05
42.48	102	1573.88	2247.86	--	--	--	--	--	--	--	--	42.48	102	1512.05
42.52	78	1569.88	2235.86	--	--	--	--	--	--	--	--	42.52	78	1494.05
42.56	68	1571.88	2227.86	--	--	--	--	--	--	--	--	42.56	68	1494.05
42.6	62	1551.88	2211.86							--	--	42.6	62	1488.05
42.64	58	1573.88	2217.86							--	--	42.64	58	1490.05
42.68	92	1565.88	2231.86							--	--	42.68	92	1514.05
42.72	70	1571.88	2219.86							--	--	42.72	70	1508.05
42.76	80	1571.88	2221.86							--	--	42.76	80	1524.05
42.8	72	1547.88	2215.86							--	--	42.8	72	1516.05
42.84	74	1559.88	2207.86							--	--	42.84	74	1484.05
42.88	64	1541.88	2195.86							--	--	42.88	64	1482.05
42.92	76	1555.88	2191.86							--	--	42.92	76	1478.05
42.96	62	1565.88	2185.86							--	--	42.96	62	1472.05
43	74	1557.88	2193.86							--	--	43	74	1476.05
43.04	90	1541.88	2185.86							--	--	43.04	90	1490.05
43.08	84	1561.88	2191.86							--	--	43.08	84	1476.05
43.12	100	1565.88	2177.86							--	--	43.12	100	1488.05
43.16	84	1549.88	2193.86							--	--	43.16	84	1476.05
43.2	104	1529.88	2177.86						1500	--	--	43.2	104	1468.05
43.24	80	1561.88	2181.86	--	--	--	--	--	--	--	--	43.24	80	1460.05
43.28	72	1551.88	2179.86	--	--	--	--	--	--	--	--	43.28	72	1464.05
43.32	62	1551.88	2171.86	--	--	--	--	--	--	--	--	43.32	62	1450.05
43.36	36	1559.88	2167.86	--	--	--	--	--	--	--	--	43.36	36	1464.05
43.4	50	1547.88	2163.86	--	--	--	--	--	--	--	--	43.4	50	1470.05
43.44	42	1567.88	2167.86	--	--	--	--	--	--	--	--	43.44	42	1442.05
43.48	36	1535.88	2177.86	--	--	--	--	--	--	--	--	43.48	36	1448.05
43.52	28	1539.88	2163.86	--	--	--	--	--	--	--	--	43.52	28	1460.05
43.56	36	1553.88	2167.86	--	--	--	--	--	--	--	--	43.56	36	1446.05
43.6	42	1547.88	2165.86	--	--	--	--	--	--	--	--	43.6	42	1460.05
43.64	36	1561.88	2177.86	--	--	--	--	--	--	--	--	43.64	36	1444.05
43.68	44	1551.88	2175.86	--	--	--	--	--	--	--	--	43.68	44	1444.05
43.72	36	1545.88	2177.86	--	--	--	--	--	--	--	--	43.72	36	1452.05
43.76	34	1543.88	2173.86	--	--	--	--	--	--	--	--	43.76	34	1452.05
43.8	32	1533.88	2183.86	--	--	--	--	--	--	--	--	43.8	32	1462.05
43.84	30	1565.88	2173.86	--	--	--	--	--	--	--	--	43.84	30	1446.05
43.88	32	1539.88	2163.86	--	--	--	--	--	--	--	--	43.88	32	1460.05
43.92	36	1531.88	2181.86	--	--	--	--	--	--	--	--	43.92	36	1460.05
43.96	32	1551.88	2165.86	--	--	--	--	--	--	--	--	43.96	32	1470.05
44	54	1553.88	2175.86	--	--	--	--	--	--	--	--	44	54	1454.05
44.04	42	1547.88	2175.86	--	--	--	--	--	--	--	--	44.04	42	1454.05
44.08	60	1541.88	2173.86	--	--	--	--	--	--	--	--	44.08	60	1446.05
44.12	48	1551.88	2179.86	--	--	--	--	--	--	--	--	44.12	48	1458.05
44.16	54	1547.88	2177.86	--	--	--	--	--	--	--	--	44.16	54	1440.05
44.2	56	1543.88	2179.86	--	--	--	--	--	--	--	--	44.2	56	1458.05
44.24	46	1545.88	2177.86	--	--	--	--	--	--	--	--	44.24	46	1450.05
44.28	20	1551.88	2175.86	--	--	--	--	--	--	--	--	44.28	20	1458.05
44.32	28	1553.88	2187.86	--	--	--	--	--	--	--	--	44.32	28	1444.05
44.36	38	1547.88	2177.86	--	--	--	--	--	--	--	--	44.36	38	1448.05
44.4	26	1561.88	2195.86	--	--	--	--	--	--	--	--	44.4	26	1450.05
44.44	22	1557.88	2185.86	--	--	--	--	--	--	--	--	44.44	22	1456.05
44.48	28	1549.88	2201.86	--	--	--	--	--	--	--	--	44.48	28	1454.05
44.52	28	1561.88	2187.86	--	--	--	--	--	--	--	--	44.52	28	1458.05
44.56	42	1549.88	2191.86	--	--	--	--	--	--	--	--	44.56	42	1464.05
44.6	32	1567.88	2197.86	--	--	--	--	--	--	--	--	44.6	32	1460.05
44.64	44	1559.88	2199.86	--	--	--	--	--	--	--	--	44.64	44	1458.05
44.68	50	1577.88	2209.86	--	--	--	--	--	--	--	--	44.68	50	1480.05
44.72	54	1571.88	2213.86	--	--	--	--	--	--	--	--	44.72	54	1502.05
44.76	58	1589.88	2197.86	--	--	--	--	--	--	--	--	44.76	58	1506.05
44.8	56	1593.88	2201.86	--	--	--	--	--	--	--	--	44.8	56	1484.05
44.84	34	1553.88	2199.86	--	--	--	--	--	--	--	--	44.84	34	1492.05
44.88	42	1575.88	2191.86	--	--	--	--	--	--	--	--	44.88	42	1482.05
44.92	58	1569.88	2203.86	--	--	--	--	--	--	--	--	44.92	58	1460.05
44.96	40	1563.88	2193.86	--	--	--	--	--	--	--	--	44.96	40	1468.05
45	50	1547.88	2183.86	--	--	--	--	--	--	--	--	45	50	1462.05
45.04	42	1567.88	2187.86	--	--	--	--	--	--	--	--	45.04	42	1462.05
45.08	38	1535.88	2191.86	--	--	--	--	--	--	--	--	45.08	38	1470.05
45.12	36	1553.88	2185.86	--	--	--	--	--	--	--	--	45.12	36	1462.05
45.16	46	1549.88	2169.86								--	45.16	46	1460.05
45.2	46	1553.88	2185.86								--	45.2	46	1462.05
45.24	48	1573.88	2177.86								--	45.24	48	1472.05
45.28	36	1557.88	2185.86								--	45.28	36	1458.05
45.32	46	1553.88	2193.86								--	45.32	46	1466.05
45.36	44	1551.88	2191.86								--	45.36	44	1460.05
45.4	44	1573.88	2183.86								--	45.4	44	1466.05
45.44	40	1565.88	2179.86								--	45.44	40	1462.05
45.48	52	1549.88	2201.86								--	45.48	52	1462.05
45.52	60	1547.88	2179.86								--	45.52	60	1474.05
45.56	40	1541.88	2211.86								--	45.56	40	1466.05
45.6	40	1557.88	2193.86								--	45.6	40	1484.05
45.64	52	1555.88	2187.86							1600	--	45.64	52	1474.05
45.68	82	1567.88	2195.86								--	45.68	82	1494.05
45.72	86	1559.88	2213.86								--	45.72	86	1484.05
45.76	88	1569.88	2203.86								--	45.76	88	1488.05
45.8	98	1565.88	2205.86	--	--	--	--	--	--	--	--	45.8	98	1490.05
45.84	82	1563.88	2209.86	--	--	--	--	--	--	--	--	45.84	82	1460.05
45.88	62	1565.88	2201.86	--	--	--	--	--	--	--	--	45.88	62	1460.05
45.92	54	1537.88	2179.86	--	--	--	--	--	--	--	--	45.92	54	1456.05
45.96	32	1545.88	2179.86	--	--	--	--	--	--	--	--	45.96	32	1456.05
46	50	1539.88	2179.86	--	--	--	--	--	--	--	--	46	50	1458.05
46.04	36	1531.88	2169.86	--	--	--	--	--	--	--	--	46.04	36	1456.05
46.08	40	1537.88	2181.86	--	--	--	--	--	--	--	--	46.08	40	1462.05
46.12	42	1539.88	2171.86	--	--	--	--	--	--	--	--	46.12	42	1458.05
46.16	38	1541.88	2173.86	--	--	--	--	--	--	--	--	46.16	38	1448.05
46.2	44	1537.88	2185.86	--	--	--	--	--	--	--	--	46.2	44	1444.05
46.24	42	1547.88	2173.86	--	--	--	--	--	--	--	--	46.24	42	1442.05
46.28	30	1539.88	2171.86	--	--	--	--	--	--	--	--	46.28	30	1454.05
46.32	36	1531.88	2169.86	--	--	--	--	--	--	--	--	46.32	36	1442.05
46.36	28	1541.88	2167.86	--	--	--	--	--	--	--	--	46.36	28	1450.05
46.4	42	1535.88	2159.86	--	--	--	--	--	--	--	--	46.4	42	1444.05
46.44	32	1541.88	2175.86	--	--	--	--	--	--	--	--	46.44	32	1452.05
46.48	32	1537.88	2167.86	--	--	--	--	--	--	--	--	46.48	32	1460.05
46.52	26	1541.88	2177.86	--	--	--	--	--	--	--	--	46.52	26	1464.05
46.56	36	1537.88	2165.86	--	--	--	--	--	--	--	--	46.56	36	1464.05
46.6	32	1541.88	2177.86	--	--	--	--	--	--	--	--	46.6	32	1456.05
46.64	34	1547.88	2181.86	--	--	--	--	--	--	--	--	46.64	34	1454.05
46.68	36	1547.88	2191.86	--	--	--	--	--	--	--	--	46.68	36	1454.05
46.72	46	1535.88	2213.86	--	--	--	--	--	--	--	--	46.72	46	1458.05
46.76	42	1533.88	2183.86	--	--	--	--	--	--	--	--	46.76	42	1474.05
46.8	46	1539.88	2199.86	--	--	--	--	--	--	--	--	46.8	46	1454.05
46.84	54	1549.88	2203.86	--	--	--	--	--	--	--	--	46.84	54	1464.05
46.88	56	1545.88	2199.86	--	--	--	--	--	--	--	--	46.88	56	1466.05
46.92	62	1533.88	2197.86	--	--	--	--	--	--	--	--	46.92	62	1466.05
46.96	56	1567.88	2195.86	--	--	--	--	--	--	--	--	46.96	56	1466.05
47	50	1557.88	2175.86	--	--	--	--	--	--	--	--	47	50	1486.05
47.04	60	1541.88	2193.86	--	--	--	--	--	--	--	--	47.04	60	1472.05
47.08	44	1561.88	2185.86	--	--	--	--	--	--	--	--	47.08	44	1468.05
47.12	48	1555.88	2183.86	--	--	--	--	--	--	--	--	47.12	48	1454.05
47.16	50	1545.88	2195.86	--	--	--	--	--	--	--	--	47.16	50	1460.05
47.2	38	1533.88	2203.86	--	--	--	--	--	--	--	--	47.2	38	1458.05
47.24	46	1551.88	2207.86	--	--	--	--	--	--	--	--	47.24	46	1450.05
47.28	50	1533.88	2211.86	--	--	--	--	--	--	--	--	47.28	50	1460.05
47.32	44	1541.88	2209.86	--	--	--	--	--	--	--	--	47.32	44	1458.05
47.36	50	1543.88	2173.86	--	--	--	--	--	--	--	--	47.36	50	1460.05
47.4	62	1535.88	2189.86	--	--	--	--	--	--	--	--	47.4	62	1452.05
47.44	76	1541.88	2193.86	--	--	--	--	--	--	--	--	47.44	76	1462.05
47.48	56	1537.88	2175.86	--	--	--	--	--	--	--	--	47.48	56	1446.05
47.52	50	1531.88	2177.86	--	--	--	--	--	--	--	--	47.52	50	1474.05
47.56	78	1539.88	2175.86	--	--	--	--	--	--	--	--	47.56	78	1456.05
47.6	68	1539.88	2179.86	--	--	--	--	--	--	--	--	47.6	68	1460.05
47.64	68	1533.88	2177.86	--	--	--	--	--	--	--	--	47.64	68	1454.05
47.68	78	1543.88	2173.86	--	--	--	--	--	--	--	--	47.68	78	1450.05
47.72	66	1547.88	2175.86						--	--	--	47.72	66	1454.05
47.76	54	1535.88	2175.86						--	--	--	47.76	54	1482.05
47.8	50	1539.88	2173.86						--	--	--	47.8	50	1480.05
47.84	52	1531.88	2173.86						--	--	--	47.84	52	1474.05
47.88	76	1537.88	2175.86						--	--	--	47.88	76	1468.05
47.92	58	1531.88	2177.86						--	--	--	47.92	58	1460.05
47.96	44	1541.88	2185.86						--	--	--	47.96	44	1454.05
48	48	1535.88	2183.86						--	--	--	48	48	1462.05
48.04	36	1543.88	2173.86						--	--	--	48.04	36	1462.05
48.08	46	1549.88	2183.86						--	--	--	48.08	46	1466.05
48.12	34	1543.88	2173.86						--	--	--	48.12	34	1462.05
48.16	52	1541.88	2185.86						--	--	--	48.16	52	1490.05
48.2	58	1543.88	2187.86					1400	--	--	--	48.2	58	1558.05
48.24	72	1547.88	2187.86						--	--	--	48.24	72	1546.05
48.28	72	1549.88	2201.86						--	--	--	48.28	72	1490.05
48.32	92	1557.88	2197.86						--	--	--	48.32	92	1490.05
48.36	122	1557.88	2181.86	--	--	--	--	--	--	--	--	48.36	122	1478.05
48.4	120	1533.88	2185.86	--	--	--	--	--	--	--	--	48.4	120	1464.05
48.44	96	1545.88	2191.86	--	--	--	--	--	--	--	--	48.44	96	1476.05
48.48	100	1531.88	2171.86	--	--	--	--	--	--	--	--	48.48	100	1458.05
48.52	132	1541.88	2179.86	--	--	--	--	--	--	--	--	48.52	132	1462.05
48.56	144	1539.88	2189.86	--	--	--	--	--	--	--	--	48.56	144	1464.05
48.6	126	1543.88	2175.86	--	--	--	--	--	--	--	--	48.6	126	1460.05
48.64	100	1551.88	2193.86	--	--	--	--	--	--	--	--	48.64	100	1462.05
48.68	90	1541.88	2185.86	--	--	--	--	--	--	--	--	48.68	90	1450.05
48.72	76	1539.88	2181.86	--	--	--	--	--	--	--	--	48.72	76	1460.05
48.76	76	1535.88	2187.86	--	--	--	--	--	--	--	--	48.76	76	1446.05
48.8	44	1541.88	2187.86	--	--	--	--	--	--	--	--	48.8	44	1438.05
48.84	44	1535.88	2173.86	--	--	--	--	--	--	--	--	48.84	44	1446.05
48.88	42	1535.88	2169.86	--	--	--	--	--	--	--	--	48.88	42	1458.05
48.92	34	1541.88	2179.86	--	--	--	--	--	--	--	--	48.92	34	1456.05
48.96	42	1559.88	2177.86	--	--	--	--	--	--	--	--	48.96	42	1458.05
49	58	1559.88	2189.86								--	49	58	1476.05
49.04	68	1543.88	2201.86								--	49.04	68	1476.05
49.08	96	1559.88	2205.86								--	49.08	96	1466.05
49.12	64	1539.88	2229.86							1600	--	49.12	64	1472.05
49.16	70	1573.88	2207.86								--	49.16	70	1476.05
49.2	62	1537.88	2217.86								--	49.2	62	1476.05
49.24	72	1545.88	2207.86								--	49.24	72	1474.05
49.28	52	1557.88	2215.86								--	49.28	52	1464.05
49.32	64	1545.88	2195.86								--	49.32	64	1460.05
49.36	68	1537.88	2187.86								--	49.36	68	1462.05
49.4	48	1533.88	2195.86								--	49.4	48	1478.05
49.44	50	1535.88	2183.86								--	49.44	50	1466.05
49.48	58	1541.88	2177.86								--	49.48	58	1484.05
49.52	60	1563.88	2175.86								--	49.52	60	1474.05
49.56	66	1547.88	2201.86								--	49.56	66	1468.05
49.6	52	1557.88	2211.86								--	49.6	52	1500.05
49.64	90	1567.88	2241.86									49.64	90	1492.05
49.68	96	1563.88	2251.86									49.68	96	1516.05
49.72	136	1567.88	2285.86									49.72	136	1486.05
49.76	134	1569.88	2279.86									49.76	134	1500.05
49.8	162	1591.88	2313.86									49.8	162	1506.05
49.84	142	1617.88	2309.86								1700	49.84	142	1512.05
49.88	138	1591.88	2265.86									49.88	138	1526.05
49.92	122	1607.88	2253.86									49.92	122	1506.05
49.96	124	1597.88	2239.86									49.96	124	1540.05
50	150	1607.88	2293.86									50	150	1516.05
50.04	166	1593.88	2309.86									50.04	166	1532.05
50.08	218	1579.88	2269.86									50.08	218	1552.05
50.12	174	1579.88	2243.86									50.12	174	1496.05
50.16	134	1563.88	2237.86									50.16	134	1486.05
50.2	108	1563.88	2227.86									50.2	108	1504.05
50.24	122	1553.88	2209.86									50.24	122	1472.05
50.28	78	1551.88	2197.86	--	--	--	--	--	--	--	--	50.28	78	1458.05
50.32	72	1561.88	2195.86	--	--	--	--	--	--	--	--	50.32	72	1466.05
50.36	56	1557.88	2181.86	--	--	--	--	--	--	--	--	50.36	56	1460.05
50.4	32	1551.88	2171.86	--	--	--	--	--	--	--	--	50.4	32	1466.05
50.44	50	1553.88	2181.86	--	--	--	--	--	--	--	--	50.44	50	1472.05
50.48	66	1555.88	2209.86	--	--	--	--	--	--	--	--	50.48	66	1474.05
50.52	72	1555.88	2199.86	--	--	--	--	--	--	--	--	50.52	72	1498.05
50.56	72	1563.88	2215.86	--	--	--	--	--	--	--	--	50.56	72	1514.05
50.6	128	1579.88	2227.86	--	--	--	--	--	--	--	--	50.6	128	1542.05
50.64	132	1579.88	2233.86	--	--	--	--	--	--	--	--	50.64	132	1590.05
50.68	110	1559.88	2243.86	--	--	--	--	--	--	--	--	50.68	110	1558.05
50.72	120	1569.88	2239.86	--	--	--	--	--	--	--	--	50.72	120	1508.05
50.76	102	1557.88	2221.86	--	--	--	--	--	--	--	--	50.76	102	1516.05
50.8	100	1537.88	2195.86	--	--	--	--	--	--	--	--	50.8	100	1538.05
50.84	86	1555.88	2211.86	--	--	--	--	--	--	--	--	50.84	86	1492.05
50.88	52	1563.88	2175.86	--	--	--	--	--	--	--	--	50.88	52	1480.05
50.92	46	1541.88	2185.86	--	--	--	--	--	--	--	--	50.92	46	1490.05
50.96	48	1539.88	2181.86	--	--	--	--	--	--	--	--	50.96	48	1472.05
51	48	1541.88	2177.86	--	--	--	--	--	--	--	--	51	48	1460.05
51.04	54	1553.88	2191.86	--	--	--	--	--	--	--	--	51.04	54	1480.05
51.08	74	1563.88	2183.86	--	--	--	--	--	--	--	--	51.08	74	1482.05
51.12	72	1567.88	2205.86	--	--	--	--	--	--	--	--	51.12	72	1514.05
51.16	76	1557.88	2207.86	--	--	--	--	--	--	--	--	51.16	76	1526.05
51.2	86	1557.88	2205.86	--	--	--	--	--	--	--	--	51.2	86	1586.05
51.24	90	1559.88	2219.86	--	--	--	--	--	--	--	--	51.24	90	1682.05
51.28	102	1573.88	2207.86	--	--	--	--	--	--	--	--	51.28	102	1944.05
51.32	88	1581.88	2217.86	--	--	--	--	--	--	--	--	51.32	88	2118.05
51.36	64	1557.88	2199.86	--	--	--	--	--	--	--	--	51.36	64	1780.05
51.4	52	1545.88	2197.86	--	--	--	--	--	--	--	--	51.4	52	1696.05
51.44	66	1545.88	2195.86	--	--	--	--	--	--	--	--	51.44	66	1774.05
51.48	70	1539.88	2179.86	--	--	--	--	--	--	--	--	51.48	70	1686.05
51.52	40	1549.88	2185.86	--	--	--	--	--	--	--	--	51.52	40	1514.05
51.56	36	1531.88	2163.86	--	--	--	--	--	--	--	--	51.56	36	1456.05
51.6	38	1521.88	2179.86	--	--	--	--	--	--	--	--	51.6	38	1460.05
51.64	38	1531.88	2163.86	--	--	--	--	--	--	--	--	51.64	38	1452.05
51.68	26	1529.88	2167.86	--	--	--	--	--	--	--	--	51.68	26	1448.05
51.72	30	1517.88	2167.86	--	--	--	--	--	--	--	--	51.72	30	1434.05
51.76	34	1535.88	2163.86	--	--	--	--	--	--	--	--	51.76	34	1450.05
51.8	32	1519.88	2161.86	--	--	--	--	--	--	--	--	51.8	32	1448.05
51.84	30	1527.88	2165.86	--	--	--	--	--	--	--	--	51.84	30	1444.05
51.88	28	1527.88	2167.86	--	--	--	--	--	--	--	--	51.88	28	1450.05
51.92	26	1535.88	2167.86	--	--	--	--	--	--	--	--	51.92	26	1452.05
51.96	28	1531.88	2167.86	--	--	--	--	--	--	--	--	51.96	28	1452.05
52	28	1541.88	2165.86	--	--	--	--	--	--	--	--	52	28	1450.05
52.04	36	1545.88	2179.86	--	--	--	--	--	--	--	--	52.04	36	1454.05
52.08	32	1529.88	2177.86	--	--	--	--	--	--	--	--	52.08	32	1474.05
52.12	40	1527.88	2185.86	--	--	--	--	--	--	--	--	52.12	40	1464.05
52.16	48	1545.88	2185.86	--	--	--	--	--	--	--	--	52.16	48	1460.05
52.2	44	1531.88	2189.86	--	--	--	--	--	--	--	--	52.2	44	1476.05
52.24	50	1525.88	2183.86	--	--	--	--	--	--	--	--	52.24	50	1486.05
52.28	64	1547.88	2199.86	--	--	--	--	--	--	--	--	52.28	64	1490.05
52.32	54	1529.88	2185.86	--	--	--	--	--	--	--	--	52.32	54	1476.05
52.36	60	1537.88	2181.86	--	--	--	--	--	--	--	--	52.36	60	1478.05
52.4	70	1545.88	2187.86	--	--	--	--	--	--	--	--	52.4	70	1506.05
52.44	42	1531.88	2193.86	--	--	--	--	--	--	--	--	52.44	42	1544.05
52.48	44	1537.88	2185.86	--	--	--	--	--	--	--	--	52.48	44	1540.05
52.52	50	1531.88	2189.86	--	--	--	--	--	--	--	--	52.52	50	1464.05
52.56	54	1539.88	2165.86	--	--	--	--	--	--	--	--	52.56	54	1480.05
52.6	52	1535.88	2175.86	--	--	--	--	--	--	--	--	52.6	52	1500.05
52.64	40	1535.88	2179.86	--	--	--	--	--	--	--	--	52.64	40	1480.05
52.68	46	1525.88	2173.86	--	--	--	--	--	--	--	--	52.68	46	1454.05
52.72	56	1519.88	2175.86	--	--	--	--	--	--	--	--	52.72	56	1468.05
52.76	52	1541.88	2181.86	--	--	--	--	--	--	--	--	52.76	52	1464.05
52.8	56	1521.88	2177.86	--	--	--	--	--	--	--	--	52.8	56	1480.05
52.84	50	1545.88	2183.86							--	--	52.84	50	1474.05
52.88	60	1529.88	2191.86							--	--	52.88	60	1492.05
52.92	50	1539.88	2179.86							--	--	52.92	50	1482.05
52.96	48	1545.88	2187.86							--	--	52.96	48	1508.05
53	64	1539.88	2189.86							--	--	53	64	1484.05
53.04	62	1545.88	2203.86							--	--	53.04	62	1500.05
53.08	74	1539.88	2183.86							--	--	53.08	74	1492.05
53.12	78	1539.88	2199.86							--	--	53.12	78	1484.05
53.16	62	1547.88	2205.86							--	--	53.16	62	1496.05
53.2	60	1547.88	2197.86							--	--	53.2	60	1492.05
53.24	52	1531.88	2179.86							--	--	53.24	52	1470.05
53.28	56	1541.88	2183.86							--	--	53.28	56	1470.05
53.32	50	1531.88	2177.86							--	--	53.32	50	1466.05
53.36	42	1525.88	2177.86						1500	--	--	53.36	42	1456.05
53.4	50	1539.88	2207.86							--	--	53.4	50	1446.05
53.44	46	1529.88	2201.86							--	--	53.44	46	1456.05
53.48	40	1521.88	2181.86	--	--	--	--	--	--	--	--	53.48	40	1452.05
53.52	40	1525.88	2173.86	--	--	--	--	--	--	--	--	53.52	40	1456.05
53.56	40	1523.88	2191.86	--	--	--	--	--	--	--	--	53.56	40	1448.05
53.6	40	1511.88	2173.86	--	--	--	--	--	--	--	--	53.6	40	1444.05
53.64	32	1535.88	2171.86	--	--	--	--	--	--	--	--	53.64	32	1464.05
53.68	40	1527.88	2163.86	--	--	--	--	--	--	--	--	53.68	40	1456.05
53.72	30	1537.88	2165.86	--	--	--	--	--	--	--	--	53.72	30	1458.05
53.76	44	1527.88	2177.86	--	--	--	--	--	--	--	--	53.76	44	1450.05
53.8	42	1539.88	2183.86	--	--	--	--	--	--	--	--	53.8	42	1458.05
53.84	38	1543.88	2173.86	--	--	--	--	--	--	--	--	53.84	38	1454.05
53.88	44	1533.88	2185.86	--	--	--	--	--	--	--	--	53.88	44	1462.05
53.92	54	1545.88	2191.86	--	--	--	--	--	--	--	--	53.92	54	1454.05
53.96	42	1525.88	2179.86	--	--	--	--	--	--	--	--	53.96	42	1452.05
54	46	1531.88	2173.86	--	--	--	--	--	--	--	--	54	46	1456.05
54.04	44	1535.88	2187.86	--	--	--	--	--	--	--	--	54.04	44	1462.05
54.08	58	1527.88	2181.86	--	--	--	--	--	--	--	--	54.08	58	1458.05
54.12	50	1535.88	2171.86	--	--	--	--	--	--	--	--	54.12	50	1456.05
54.16	58	1537.88	2173.86	--	--	--	--	--	--	--	--	54.16	58	1470.05
54.2	34	1529.88	2175.86	--	--	--	--	--	--	--	--	54.2	34	1470.05
54.24	60	1535.88	2183.86	--	--	--	--	--	--	--	--	54.24	60	1476.05
54.28	46	1527.88	2183.86	--	--	--	--	--	--	--	--	54.28	46	1474.05
54.32	56	1531.88	2177.86	--	--	--	--	--	--	--	--	54.32	56	1464.05
54.36	68	1533.88	2187.86	--	--	--	--	--	--	--	--	54.36	68	1452.05
54.4	44	1539.88	2181.86	--	--	--	--	--	--	--	--	54.4	44	1462.05
54.44	56	1533.88	2175.86	--	--	--	--	--	--	--	--	54.44	56	1452.05
54.48	60	1543.88	2183.86	--	--	--	--	--	--	--	--	54.48	60	1466.05
54.52	28	1541.88	2177.86	--	--	--	--	--	--	--	--	54.52	28	1452.05
54.56	38	1525.88	2171.86	--	--	--	--	--	--	--	--	54.56	38	1446.05
54.6	38	1541.88	2177.86	--	--	--	--	--	--	--	--	54.6	38	1448.05
54.64	48	1531.88	2185.86	--	--	--	--	--	--	--	--	54.64	48	1444.05
54.68	44	1527.88	2169.86	--	--	--	--	--	--	--	--	54.68	44	1462.05
54.72	50	1535.88	2179.86	--	--	--	--	--	--	--	--	54.72	50	1462.05
54.76	56	1531.88	2183.86	--	--	--	--	--	--	--	--	54.76	56	1456.05
54.8	78	1547.88	2191.86	--	--	--	--	--	--	--	--	54.8	78	1484.05
54.84	60	1533.88	2185.86	--	--	--	--	--	--	--	--	54.84	60	1468.05
54.88	56	1525.88	2187.86	--	--	--	--	--	--	--	--	54.88	56	1462.05
54.92	52	1535.88	2175.86	--	--	--	--	--	--	--	--	54.92	52	1460.05
54.96	44	1521.88	2165.86	--	--	--	--	--	--	--	--	54.96	44	1462.05
55	44	1527.88	2169.86	--	--	--	--	--	--	--	--	55	44	1472.05
55.04	44	1525.88	2173.86	--	--	--	--	--	--	--	--	55.04	44	1454.05
55.08	50	1531.88	2173.86	--	--	--	--	--	--	--	--	55.08	50	1456.05
55.12	34	1539.88	2173.86	--	--	--	--	--	--	--	--	55.12	34	1450.05
55.16	30	1535.88	2169.86	--	--	--	--	--	--	--	--	55.16	30	1470.05
55.2	42	1531.88	2175.86	--	--	--	--	--	--	--	--	55.2	42	1460.05
55.24	62	1535.88	2187.86	--	--	--	--	--	--	--	--	55.24	62	1476.05
55.28	58	1549.88	2191.86	--	--	--	--	--	--	--	--	55.28	58	1474.05
55.32	46	1535.88	2187.86	--	--	--	--	--	--	--	--	55.32	46	1484.05
55.36	40	1553.88	2185.86	--	--	--	--	--	--	--	--	55.36	40	1474.05
55.4	58	1553.88	2189.86	--	--	--	--	--	--	--	--	55.4	58	1474.05
55.44	58	1555.88	2177.86	--	--	--	--	--	--	--	--	55.44	58	1462.05
55.48	32	1573.88	2173.86	--	--	--	--	--	--	--	--	55.48	32	1462.05
55.52	34	1547.88	2185.86	--	--	--	--	--	--	--	--	55.52	34	1454.05
55.56	42	1539.88	2177.86	--	--	--	--	--	--	--	--	55.56	42	1452.05
55.6	40	1531.88	2193.86	--	--	--	--	--	--	--	--	55.6	40	1444.05
55.64	30	1539.88	2177.86	--	--	--	--	--	--	--	--	55.64	30	1460.05
55.68	38	1537.88	2179.86	--	--	--	--	--	--	--	--	55.68	38	1452.05
55.72	38	1517.88	2169.86	--	--	--	--	--	--	--	--	55.72	38	1458.05
55.76	46	1517.88	2165.86	--	--	--	--	--	--	--	--	55.76	46	1454.05
55.8	36	1527.88	2175.86	--	--	--	--	--	--	--	--	55.8	36	1454.05
55.84	32	1527.88	2167.86	--	--	--	--	--	--	--	--	55.84	32	1446.05
55.88	34	1525.88	2171.86	--	--	--	--	--	--	--	--	55.88	34	1450.05
55.92	30	1533.88	2173.86	--	--	--	--	--	--	--	--	55.92	30	1452.05
55.96	36	1519.88	2173.86	--	--	--	--	--	--	--	--	55.96	36	1440.05
56	34	1517.88	2171.86	--	--	--	--	--	--	--	--	56	34	1442.05
56.04	32	1535.88	2177.86	--	--	--	--	--	--	--	--	56.04	32	1434.05
56.08	36	1523.88	2177.86	--	--	--	--	--	--	--	--	56.08	36	1448.05
56.12	46	1531.88	2173.86	--	--	--	--	--	--	--	--	56.12	46	1444.05
56.16	30	1527.88	2175.86	--	--	--	--	--	--	--	--	56.16	30	1448.05
56.2	38	1523.88	2157.86	--	--	--	--	--	--	--	--	56.2	38	1444.05
56.24	40	1525.88	2159.86	--	--	--	--	--	--	--	--	56.24	40	1454.05
56.28	36	1511.88	2163.86	--	--	--	--	--	--	--	--	56.28	36	1452.05
56.32	28	1529.88	2161.86	--	--	--	--	--	--	--	--	56.32	28	1460.05
56.36	22	1529.88	2169.86	--	--	--	--	--	--	--	--	56.36	22	1442.05
56.4	32	1533.88	2171.86	--	--	--	--	--	--	--	--	56.4	32	1446.05
56.44	30	1527.88	2171.86	--	--	--	--	--	--	--	--	56.44	30	1448.05
56.48	42	1521.88	2163.86	--	--	--	--	--	--	--	--	56.48	42	1444.05
56.52	42	1527.88	2163.86	--	--	--	--	--	--	--	--	56.52	42	1442.05
56.56	40	1527.88	2171.86	--	--	--	--	--	--	--	--	56.56	40	1444.05
56.6	46	1539.88	2163.86	--	--	--	--	--	--	--	--	56.6	46	1450.05
56.64	32	1521.88	2159.86	--	--	--	--	--	--	--	--	56.64	32	1442.05
56.68	38	1519.88	2165.86	--	--	--	--	--	--	--	--	56.68	38	1448.05
56.72	42	1529.88	2163.86	--	--	--	--	--	--	--	--	56.72	42	1444.05
56.76	30	1523.88	2173.86	--	--	--	--	--	--	--	--	56.76	30	1454.05
56.8	42	1531.88	2171.86	--	--	--	--	--	--	--	--	56.8	42	1440.05
56.84	34	1519.88	2165.86	--	--	--	--	--	--	--	--	56.84	34	1446.05
56.88	34	1519.88	2163.86	--	--	--	--	--	--	--	--	56.88	34	1440.05
56.92	24	1519.88	2165.86	--	--	--	--	--	--	--	--	56.92	24	1454.05
56.96	28	1533.88	2161.86	--	--	--	--	--	--	--	--	56.96	28	1442.05
57	24	1519.88	2165.86	--	--	--	--	--	--	--	--	57	24	1448.05
57.04	38	1527.88	2163.86	--	--	--	--	--	--	--	--	57.04	38	1440.05
57.08	36	1527.88	2183.86	--	--	--	--	--	--	--	--	57.08	36	1440.05
57.12	46	1533.88	2181.86	--	--	--	--	--	--	--	--	57.12	46	1452.05
57.16	32	1521.88	2159.86	--	--	--	--	--	--	--	--	57.16	32	1454.05
57.2	38	1523.88	2183.86	--	--	--	--	--	--	--	--	57.2	38	1448.05
57.24	42	1535.88	2187.86	--	--	--	--	--	--	--	--	57.24	42	1446.05
57.28	58	1513.88	2179.86	--	--	--	--	--	--	--	--	57.28	58	1458.05
57.32	40	1527.88	2181.86	--	--	--	--	--	--	--	--	57.32	40	1446.05
57.36	38	1517.88	2181.86	--	--	--	--	--	--	--	--	57.36	38	1442.05
57.4	50	1535.88	2175.86	--	--	--	--	--	--	--	--	57.4	50	1434.05
57.44	50	1523.88	2179.86	--	--	--	--	--	--	--	--	57.44	50	1440.05
57.48	52	1523.88	2175.86	--	--	--	--	--	--	--	--	57.48	52	1450.05
57.52	46	1533.88	2167.86	--	--	--	--	--	--	--	--	57.52	46	1442.05
57.56	50	1531.88	2169.86	--	--	--	--	--	--	--	--	57.56	50	1446.05
57.6	44	1521.88	2167.86	--	--	--	--	--	--	--	--	57.6	44	1448.05
57.64	40	1523.88	2179.86	--	--	--	--	--	--	--	--	57.64	40	1464.05
57.68	58	1531.88	2187.86	--	--	--	--	--	--	--	--	57.68	58	1460.05
57.72	36	1529.88	2169.86	--	--	--	--	--	--	--	--	57.72	36	1466.05
57.76	50	1529.88	2177.86	--	--	--	--	--	--	--	--	57.76	50	1458.05
57.8	50	1531.88	2191.86	--	--	--	--	--	--	--	--	57.8	50	1458.05
57.84	46	1529.88	2177.86	--	--	--	--	--	--	--	--	57.84	46	1444.05
57.88	48	1519.88	2185.86	--	--	--	--	--	--	--	--	57.88	48	1444.05
57.92	40	1519.88	2179.86	--	--	--	--	--	--	--	--	57.92	40	1460.05
57.96	48	1529.88	2173.86	--	--	--	--	--	--	--	--	57.96	48	1442.05
58	38	1525.88	2181.86	--	--	--	--	--	--	--	--	58	38	1450.05
58.04	36	1529.88	2181.86	--	--	--	--	--	--	--	--	58.04	36	1442.05
58.08	42	1517.88	2181.86	--	--	--	--	--	--	--	--	58.08	42	1458.05
58.12	32	1529.88	2165.86	--	--	--	--	--	--	--	--	58.12	32	1450.05
58.16	32	1519.88	2177.86	--	--	--	--	--	--	--	--	58.16	32	1446.05
58.2	38	1529.88	2179.86	--	--	--	--	--	--	--	--	58.2	38	1456.05
58.24	38	1527.88	2171.86	--	--	--	--	--	--	--	--	58.24	38	1454.05
58.28	36	1531.88	2159.86	--	--	--	--	--	--	--	--	58.28	36	1454.05
58.32	40	1519.88	2165.86	--	--	--	--	--	--	--	--	58.32	40	1448.05
58.36	38	1521.88	2173.86	--	--	--	--	--	--	--	--	58.36	38	1438.05
58.4	50	1527.88	2165.86	--	--	--	--	--	--	--	--	58.4	50	1442.05
58.44	38	1531.88	2171.86	--	--	--	--	--	--	--	--	58.44	38	1448.05
58.48	34	1533.88	2171.86	--	--	--	--	--	--	--	--	58.48	34	1458.05
58.52	56	1531.88	2167.86	--	--	--	--	--	--	--	--	58.52	56	1454.05
58.56	56	1535.88	2183.86	--	--	--	--	--	--	--	--	58.56	56	1466.05
58.6	58	1535.88	2177.86	--	--	--	--	--	--	--	--	58.6	58	1452.05
58.64	48	1533.88	2179.86	--	--	--	--	--	--	--	--	58.64	48	1468.05
58.68	52	1557.88	2185.86	--	--	--	--	--	--	--	--	58.68	52	1462.05
58.72	56	1605.88	2181.86	--	--	--	--	--	--	--	--	58.72	56	1472.05
58.76	44	1599.88	2177.86	--	--	--	--	--	--	--	--	58.76	44	1450.05
58.8	42	1555.88	2177.86	--	--	--	--	--	--	--	--	58.8	42	1450.05
58.84	42	1537.88	2175.86	--	--	--	--	--	--	--	--	58.84	42	1440.05
58.88	30	1553.88	2181.86	--	--	--	--	--	--	--	--	58.88	30	1456.05
58.92	34	1543.88	2183.86	--	--	--	--	--	--	--	--	58.92	34	1444.05
58.96	32	1531.88	2169.86	--	--	--	--	--	--	--	--	58.96	32	1450.05
59	40	1513.88	2183.86	--	--	--	--	--	--	--	--	59	40	1458.05
59.04	42	1529.88	2169.86	--	--	--	--	--	--	--	--	59.04	42	1444.05
59.08	32	1531.88	2189.86	--	--	--	--	--	--	--	--	59.08	32	1452.05
59.12	44	1515.88	2179.86	--	--	--	--	--	--	--	--	59.12	44	1474.05
59.16	22	1519.88	2169.86	--	--	--	--	--	--	--	--	59.16	22	1434.05
59.2	32	1515.88	2187.86	--	--	--	--	--	--	--	--	59.2	32	1446.05
59.24	32	1527.88	2187.86	--	--	--	--	--	--	--	--	59.24	32	1454.05
59.28	32	1525.88	2181.86	--	--	--	--	--	--	--	--	59.28	32	1446.05
59.32	36	1523.88	2177.86	--	--	--	--	--	--	--	--	59.32	36	1454.05
59.36	36	1531.88	2165.86	--	--	--	--	--	--	--	--	59.36	36	1442.05
59.4	26	1515.88	2183.86	--	--	--	--	--	--	--	--	59.4	26	1448.05
59.44	30	1517.88	2177.86	--	--	--	--	--	--	--	--	59.44	30	1452.05
59.48	34	1521.88	2161.86	--	--	--	--	--	--	--	--	59.48	34	1452.05
59.52	34	1523.88	2165.86	--	--	--	--	--	--	--	--	59.52	34	1448.05
59.56	32	1525.88	2171.86	--	--	--	--	--	--	--	--	59.56	32	1448.05
59.6	32	1531.88	2161.86	--	--	--	--	--	--	--	--	59.6	32	1444.05
59.64	48	1537.88	2171.86	--	--	--	--	--	--	--	--	59.64	48	1460.05
59.68	44	1533.88	2169.86	--	--	--	--	--	--	--	--	59.68	44	1456.05
59.72	38	1525.88	2175.86	--	--	--	--	--	--	--	--	59.72	38	1462.05
59.76	62	1535.88	2187.86	--	--	--	--	--	--	--	--	59.76	62	1472.05
59.8	62	1543.88	2199.86	--	--	--	--	--	--	--	--	59.8	62	1508.05
59.84	96	1537.88	2203.86	--	--	--	--	--	--	--	--	59.84	96	1592.05
59.88	130	1545.88	2253.86	--	--	--	--	--	--	--	--	59.88	130	1602.05
59.92	110	1565.88	2233.86	--	--	--	--	--	--	--	--	59.92	110	1542.05
59.96	114	1551.88	2219.86	--	--	--	--	--	--	--	--	59.96	114	1510.05
60	78	1555.88	2203.86	--	--	--	--	--	--	--	--	60	78	1540.05
60.04	90	1549.88	2207.86	--	--	--	--	--	--	--	--	60.04	90	1556.05
60.08	92	1537.88	2201.86	--	--	--	--	--	--	--	--	60.08	92	1496.05
60.12	84	1553.88	2203.86	--	--	--	--	--	--	--	--	60.12	84	1470.05
60.16	68	1545.88	2177.86	--	--	--	--	--	--	--	--	60.16	68	1484.05
60.2	66	1545.88	2177.86	--	--	--	--	--	--	--	--	60.2	66	1480.05
60.24	44	1523.88	2189.86	--	--	--	--	--	--	--	--	60.24	44	1460.05
60.28	36	1531.88	2177.86	--	--	--	--	--	--	--	--	60.28	36	1456.05
60.32	44	1541.88	2177.86	--	--	--	--	--	--	--	--	60.32	44	1452.05
60.36	46	1521.88	2171.86	--	--	--	--	--	--	--	--	60.36	46	1462.05
60.4	52	1525.88	2173.86	--	--	--	--	--	--	--	--	60.4	52	1462.05
60.44	28	1525.88	2169.86	--	--	--	--	--	--	--	--	60.44	28	1438.05
60.48	46	1525.88	2163.86	--	--	--	--	--	--	--	--	60.48	46	1450.05
60.52	36	1527.88	2171.86	--	--	--	--	--	--	--	--	60.52	36	1450.05
60.56	40	1525.88	2177.86	--	--	--	--	--	--	--	--	60.56	40	1440.05
60.6	40	1517.88	2175.86	--	--	--	--	--	--	--	--	60.6	40	1452.05
60.64	58	1527.88	2171.86	--	--	--	--	--	--	--	--	60.64	58	1456.05
60.68	54	1521.88	2177.86	--	--	--	--	--	--	--	--	60.68	54	1438.05
60.72	56	1519.88	2179.86	--	--	--	--	--	--	--	--	60.72	56	1444.05
60.76	44	1507.88	2181.86	--	--	--	--	--	--	--	--	60.76	44	1448.05
60.8	48	1525.88	2169.86	--	--	--	--	--	--	--	--	60.8	48	1456.05
60.84	42	1533.88	2175.86	--	--	--	--	--	--	--	--	60.84	42	1446.05
60.88	40	1529.88	2169.86	--	--	--	--	--	--	--	--	60.88	40	1454.05
60.92	40	1519.88	2175.86	--	--	--	--	--	--	--	--	60.92	40	1440.05
60.96	56	1525.88	2169.86	--	--	--	--	--	--	--	--	60.96	56	1446.05
61	36	1525.88	2179.86	--	--	--	--	--	--	--	--	61	36	1444.05
61.04	52	1523.88	2167.86	--	--	--	--	--	--	--	--	61.04	52	1440.05
61.08	32	1527.88	2177.86	--	--	--	--	--	--	--	--	61.08	32	1442.05
61.12	60	1517.88	2177.86	--	--	--	--	--	--	--	--	61.12	60	1448.05
61.16	48	1517.88	2167.86							1600	--	61.16	48	1446.05
61.2	40	1519.88	2179.86								--	61.2	40	1440.05
61.24	42	1529.88	2169.86								--	61.24	42	1452.05
61.28	50	1525.88	2175.86								--	61.28	50	1452.05
61.32	38	1531.88	2171.86								--	61.32	38	1442.05
61.36	38	1519.88	2159.86								--	61.36	38	1446.05
61.4	52	1523.88	2177.86								--	61.4	52	1450.05
61.44	54	1517.88	2173.86								--	61.44	54	1456.05
61.48	50	1515.88	2177.86								--	61.48	50	1456.05
61.52	60	1531.88	2175.86								--	61.52	60	1456.05
61.56	54	1525.88	2191.86								--	61.56	54	1456.05
61.6	62	1525.88	2183.86								--	61.6	62	1468.05
61.64	54	1529.88	2179.86								--	61.64	54	1452.05
61.68	68	1533.88	2189.86								--	61.68	68	1470.05
61.72	46	1521.88	2177.86								--	61.72	46	1472.05
61.76	58	1533.88	2185.86								--	61.76	58	1488.05
61.8	60	1545.88	2185.86	--	--	--	--	--	--	--	--	61.8	60	1482.05
61.84	64	1521.88	2179.86	--	--	--	--	--	--	--	--	61.84	64	1482.05
61.88	58	1527.88	2177.86	--	--	--	--	--	--	--	--	61.88	58	1464.05
61.92	60	1541.88	2185.86	--	--	--	--	--	--	--	--	61.92	60	1474.05
61.96	70	1537.88	2195.86	--	--	--	--	--	--	--	--	61.96	70	1464.05
62	56	1545.88	2179.86	--	--	--	--	--	--	--	--	62	56	1458.05
62.04	60	1541.88	2183.86	--	--	--	--	--	--	--	--	62.04	60	1472.05
62.08	60	1527.88	2185.86	--	--	--	--	--	--	--	--	62.08	60	1464.05
62.12	54	1535.88	2179.86	--	--	--	--	--	--	--	--	62.12	54	1464.05
62.16	56	1523.88	2185.86	--	--	--	--	--	--	--	--	62.16	56	1476.05
62.2	54	1533.88	2223.86	--	--	--	--	--	--	--	--	62.2	54	1462.05
62.24	64	1527.88	2223.86	--	--	--	--	--	--	--	--	62.24	64	1462.05
62.28	54	1533.88	2205.86	--	--	--	--	--	--	--	--	62.28	54	1462.05
62.32	52	1521.88	2177.86	--	--	--	--	--	--	--	--	62.32	52	1468.05
62.36	44	1541.88	2193.86	--	--	--	--	--	--	--	--	62.36	44	1460.05
62.4	48	1535.88	2183.86	--	--	--	--	--	--	--	--	62.4	48	1452.05
62.44	60	1533.88	2185.86	--	--	--	--	--	--	--	--	62.44	60	1454.05
62.48	56	1547.88	2181.86	--	--	--	--	--	--	--	--	62.48	56	1480.05
62.52	58	1527.88	2179.86	--	--	--	--	--	--	--	--	62.52	58	1454.05
62.56	46	1529.88	2173.86	--	--	--	--	--	--	--	--	62.56	46	1452.05
62.6	44	1549.88	2191.86	--	--	--	--	--	--	--	--	62.6	44	1436.05
62.64	40	1533.88	2177.86	--	--	--	--	--	--	--	--	62.64	40	1440.05
62.68	46	1531.88	2169.86	--	--	--	--	--	--	--	--	62.68	46	1448.05
62.72	46	1527.88	2181.86	--	--	--	--	--	--	--	--	62.72	46	1440.05
62.76	32	1515.88	2177.86	--	--	--	--	--	--	--	--	62.76	32	1448.05
62.8	38	1535.88	2175.86	--	--	--	--	--	--	--	--	62.8	38	1434.05
62.84	32	1527.88	2165.86	--	--	--	--	--	--	--	--	62.84	32	1450.05
62.88	52	1517.88	2189.86	--	--	--	--	--	--	--	--	62.88	52	1436.05
62.92	42	1527.88	2205.86	--	--	--	--	--	--	--	--	62.92	42	1456.05
62.96	40	1533.88	2181.86	--	--	--	--	--	--	--	--	62.96	40	1464.05
63	62	1535.88	2169.86	--	--	--	--	--	--	--	--	63	62	1446.05
63.04	76	1519.88	2185.86	--	--	--	--	--	--	--	--	63.04	76	1444.05
63.08	56	1539.88	2191.86						--	--	--	63.08	56	1448.05
63.12	42	1529.88	2197.86						--	--	--	63.12	42	1454.05
63.16	56	1533.88	2181.86						--	--	--	63.16	56	1454.05
63.2	54	1527.88	2173.86						--	--	--	63.2	54	1452.05
63.24	48	1537.88	2183.86						--	--	--	63.24	48	1462.05
63.28	46	1527.88	2177.86						--	--	--	63.28	46	1448.05
63.32	36	1523.88	2181.86						--	--	--	63.32	36	1458.05
63.36	44	1517.88	2183.86						--	--	--	63.36	44	1446.05
63.4	54	1529.88	2171.86						--	--	--	63.4	54	1458.05
63.44	42	1517.88	2181.86						--	--	--	63.44	42	1464.05
63.48	42	1523.88	2191.86						--	--	--	63.48	42	1464.05
63.52	56	1525.88	2183.86						--	--	--	63.52	56	1474.05
63.56	64	1543.88	2193.86						--	--	--	63.56	64	1458.05
63.6	64	1549.88	2207.86						--	--	--	63.6	64	1474.05
63.64	68	1539.88	2205.86						--	--	--	63.64	68	1486.05
63.68	92	1535.88	2197.86					1400	--	--	--	63.68	92	1464.05
63.72	78	1537.88	2211.86	--	--	--	--	--	--	--	--	63.72	78	1480.05
63.76	70	1539.88	2199.86	--	--	--	--	--	--	--	--	63.76	70	1528.05
63.8	78	1539.88	2203.86	--	--	--	--	--	--	--	--	63.8	78	1554.05
63.84	80	1551.88	2193.86	--	--	--	--	--	--	--	--	63.84	80	1528.05
63.88	114	1531.88	2195.86	--	--	--	--	--	--	--	--	63.88	114	1510.05
63.92	68	1543.88	2195.86	--	--	--	--	--	--	--	--	63.92	68	1504.05
63.96	90	1537.88	2189.86	--	--	--	--	--	--	--	--	63.96	90	1520.05
64	62	1543.88	2201.86	--	--	--	--	--	--	--	--	64	62	1492.05
64.04	58	1527.88	2183.86	--	--	--	--	--	--	--	--	64.04	58	1494.05
64.08	50	1537.88	2191.86	--	--	--	--	--	--	--	--	64.08	50	1492.05
64.12	56	1537.88	2199.86	--	--	--	--	--	--	--	--	64.12	56	1474.05
64.16	56	1535.88	2183.86	--	--	--	--	--	--	--	--	64.16	56	1480.05
64.2	56	1521.88	2177.86	--	--	--	--	--	--	--	--	64.2	56	1462.05
64.24	38	1517.88	2185.86	--	--	--	--	--	--	--	--	64.24	38	1460.05
64.28	38	1531.88	2187.86	--	--	--	--	--	--	--	--	64.28	38	1462.05
64.32	48	1517.88	2195.86	--	--	--	--	--	--	--	--	64.32	48	1466.05
64.36	58	1527.88	2213.86	--	--	--	--	--	--	--	--	64.36	58	1476.05
64.4	42	1525.88	2213.86	--	--	--	--	--	--	--	--	64.4	42	1472.05
64.44	34	1517.88	2201.86	--	--	--	--	--	--	--	--	64.44	34	1460.05
64.48	48	1529.88	2195.86	--	--	--	--	--	--	--	--	64.48	48	1480.05
64.52	44	1519.88	2185.86	--	--	--	--	--	--	--	--	64.52	44	1476.05
64.56	52	1517.88	2195.86	--	--	--	--	--	--	--	--	64.56	52	1468.05
64.6	42	1525.88	2199.86	--	--	--	--	--	--	--	--	64.6	42	1458.05
64.64	54	1529.88	2195.86	--	--	--	--	--	--	--	--	64.64	54	1468.05
64.68	66	1529.88	2187.86	--	--	--	--	--	--	--	--	64.68	66	1466.05
64.72	62	1537.88	2167.86	--	--	--	--	--	--	--	--	64.72	62	1472.05
64.76	56	1527.88	2183.86	--	--	--	--	--	--	--	--	64.76	56	1476.05
64.8	46	1539.88	2179.86	--	--	--	--	--	--	--	--	64.8	46	1456.05
64.84	58	1529.88	2179.86	--	--	--	--	--	--	--	--	64.84	58	1450.05
64.88	64	1531.88	2173.86	--	--	--	--	--	--	--	--	64.88	64	1478.05
64.92	50	1531.88	2191.86	--	--	--	--	--	--	--	--	64.92	50	1468.05
64.96	58	1531.88	2171.86	--	--	--	--	--	--	--	--	64.96	58	1448.05
65	76	1533.88	2181.86	--	--	--	--	--	--	--	--	65	76	1448.05
65.04	44	1529.88	2189.86	--	--	--	--	--	--	--	--	65.04	44	1456.05
65.08	64	1525.88	2189.86	--	--	--	--	--	--	--	--	65.08	64	1468.05
65.12	58	1537.88	2191.86	--	--	--	--	--	--	--	--	65.12	58	1462.05
65.16	44	1535.88	2191.86	--	--	--	--	--	--	--	--	65.16	44	1466.05
65.2	56	1517.88	2179.86	--	--	--	--	--	--	--	--	65.2	56	1450.05
65.24	58	1539.88	2195.86	--	--	--	--	--	--	--	--	65.24	58	1462.05
65.28	56	1521.88	2183.86	--	--	--	--	--	--	--	--	65.28	56	1458.05
65.32	46	1519.88	2187.86	--	--	--	--	--	--	--	--	65.32	46	1470.05
65.36	54	1523.88	2189.86	--	--	--	--	--	--	--	--	65.36	54	1458.05
65.4	48	1515.88	2187.86	--	--	--	--	--	--	--	--	65.4	48	1456.05
65.44	52	1523.88	2185.86	--	--	--	--	--	--	--	--	65.44	52	1450.05
65.48	44	1525.88	2179.86	--	--	--	--	--	--	--	--	65.48	44	1450.05
65.52	54	1517.88	2181.86	--	--	--	--	--	--	--	--	65.52	54	1444.05
65.56	42	1519.88	2191.86	--	--	--	--	--	--	--	--	65.56	42	1456.05
65.6	50	1525.88	2173.86	--	--	--	--	--	--	--	--	65.6	50	1446.05
65.64	46	1523.88	2185.86	--	--	--	--	--	--	--	--	65.64	46	1446.05
65.68	46	1527.88	2177.86	--	--	--	--	--	--	--	--	65.68	46	1434.05
65.72	52	1527.88	2183.86	--	--	--	--	--	--	--	--	65.72	52	1446.05
65.76	38	1521.88	2179.86	--	--	--	--	--	--	--	--	65.76	38	1446.05
65.8	54	1525.88	2165.86	--	--	--	--	--	--	--	--	65.8	54	1448.05
65.84	34	1525.88	2187.86	--	--	--	--	--	--	--	--	65.84	34	1440.05
65.88	24	1519.88	2171.86	--	--	--	--	--	--	--	--	65.88	24	1452.05
65.92	44	1517.88	2165.86	--	--	--	--	--	--	--	--	65.92	44	1438.05
65.96	26	1531.88	2185.86	--	--	--	--	--	--	--	--	65.96	26	1442.05
66	36	1531.88	2183.86	--	--	--	--	--	--	--	--	66	36	1464.05
66.04	46	1541.88	2173.86	--	--	--	--	--	--	--	--	66.04	46	1444.05
66.08	46	1545.88	2169.86	--	--	--	--	--	--	--	--	66.08	46	1454.05
66.12	58	1541.88	2185.86	--	--	--	--	--	--	--	--	66.12	58	1452.05
66.16	70	1533.88	2179.86	--	--	--	--	--	--	--	--	66.16	70	1458.05
66.2	44	1535.88	2183.86	--	--	--	--	--	--	--	--	66.2	44	1440.05
66.24	44	1539.88	2189.86	--	--	--	--	--	--	--	--	66.24	44	1462.05
66.28	46	1525.88	2167.86	--	--	--	--	--	--	--	--	66.28	46	1460.05
66.32	50	1527.88	2171.86	--	--	--	--	--	--	--	--	66.32	50	1472.05
66.36	38	1521.88	2163.86	--	--	--	--	--	--	--	--	66.36	38	1454.05
66.4	36	1529.88	2179.86	--	--	--	--	--	--	--	--	66.4	36	1450.05
66.44	32	1519.88	2165.86	--	--	--	--	--	--	--	--	66.44	32	1444.05
66.48	34	1525.88	2163.86	--	--	--	--	--	--	--	--	66.48	34	1444.05
66.52	36	1525.88	2167.86	--	--	--	--	--	--	--	--	66.52	36	1452.05
66.56	36	1517.88	2161.86	--	--	--	--	--	--	--	--	66.56	36	1450.05
66.6	32	1521.88	2163.86	--	--	--	--	--	--	--	--	66.6	32	1442.05
66.64	42	1521.88	2169.86	--	--	--	--	--	--	--	--	66.64	42	1448.05
66.68	36	1517.88	2165.86	--	--	--	--	--	--	--	--	66.68	36	1458.05
66.72	34	1521.88	2171.86	--	--	--	--	--	--	--	--	66.72	34	1448.05
66.76	50	1519.88	2163.86	--	--	--	--	--	--	--	--	66.76	50	1456.05
66.8	32	1517.88	2169.86	--	--	--	--	--	--	--	--	66.8	32	1442.05
66.84	32	1523.88	2175.86	--	--	--	--	--	--	--	--	66.84	32	1444.05
66.88	42	1519.88	2177.86	--	--	--	--	--	--	--	--	66.88	42	1446.05
66.92	38	1525.88	2171.86	--	--	--	--	--	--	--	--	66.92	38	1454.05
66.96	44	1523.88	2161.86	--	--	--	--	--	--	--	--	66.96	44	1470.05
67	44	1531.88	2171.86	--	--	--	--	--	--	--	--	67	44	1474.05
67.04	44	1525.88	2165.86	--	--	--	--	--	--	--	--	67.04	44	1468.05
67.08	44	1525.88	2189.86	--	--	--	--	--	--	--	--	67.08	44	1458.05
67.12	46	1527.88	2177.86	--	--	--	--	--	--	--	--	67.12	46	1448.05
67.16	32	1523.88	2163.86	--	--	--	--	--	--	--	--	67.16	32	1462.05
67.2	40	1521.88	2177.86	--	--	--	--	--	--	--	--	67.2	40	1452.05
67.24	42	1529.88	2177.86	--	--	--	--	--	--	--	--	67.24	42	1454.05
67.28	52	1529.88	2181.86	--	--	--	--	--	--	--	--	67.28	52	1448.05
67.32	50	1519.88	2171.86	--	--	--	--	--	--	--	--	67.32	50	1462.05
67.36	34	1531.88	2185.86	--	--	--	--	--	--	--	--	67.36	34	1442.05
67.4	46	1523.88	2171.86	--	--	--	--	--	--	--	--	67.4	46	1454.05
67.44	46	1539.88	2169.86	--	--	--	--	--	--	--	--	67.44	46	1452.05
67.48	46	1515.88	2165.86	--	--	--	--	--	--	--	--	67.48	46	1458.05
67.52	38	1523.88	2193.86	--	--	--	--	--	--	--	--	67.52	38	1466.05
67.56	38	1525.88	2191.86									67.56	38	1476.05
67.6	80	1539.88	2213.86									67.6	80	1476.05
67.64	74	1543.88	2233.86									67.64	74	1500.05
67.68	104	1549.88	2231.86									67.68	104	1480.05
67.72	116	1541.88	2213.86									67.72	116	1492.05
67.76	102	1533.88	2225.86									67.76	102	1470.05
67.8	78	1551.88	2217.86									67.8	78	1482.05
67.84	70	1541.88	2211.86									67.84	70	1480.05
67.88	80	1537.88	2219.86									67.88	80	1488.05
67.92	72	1535.88	2201.86									67.92	72	1470.05
67.96	64	1559.88	2213.86									67.96	64	1488.05
68	74	1547.88	2191.86									68	74	1500.05
68.04	90	1561.88	2227.86									68.04	90	1494.05
68.08	86	1557.88	2231.86								1700	68.08	86	1496.05
68.12	98	1549.88	2231.86									68.12	98	1504.05
68.16	90	1529.88	2243.86									68.16	90	1500.05
68.2	86	1543.88	2255.86	--	--	--	--	--	--	--	--	68.2	86	1482.05
68.24	96	1547.88	2271.86	--	--	--	--	--	--	--	--	68.24	96	1500.05
68.28	88	1555.88	2277.86	--	--	--	--	--	--	--	--	68.28	88	1504.05
68.32	84	1541.88	2249.86	--	--	--	--	--	--	--	--	68.32	84	1484.05
68.36	78	1541.88	2239.86	--	--	--	--	--	--	--	--	68.36	78	1492.05
68.4	82	1541.88	2213.86	--	--	--	--	--	--	--	--	68.4	82	1508.05
68.44	78	1533.88	2211.86	--	--	--	--	--	--	--	--	68.44	78	1488.05
68.48	58	1531.88	2209.86	--	--	--	--	--	--	--	--	68.48	58	1486.05
68.52	54	1529.88	2189.86	--	--	--	--	--	--	--	--	68.52	54	1464.05
68.56	36	1527.88	2173.86	--	--	--	--	--	--	--	--	68.56	36	1472.05
68.6	48	1509.88	2177.86	--	--	--	--	--	--	--	--	68.6	48	1482.05
68.64	38	1527.88	2171.86	--	--	--	--	--	--	--	--	68.64	38	1474.05
68.68	50	1519.88	2177.86	--	--	--	--	--	--	--	--	68.68	50	1456.05
68.72	42	1513.88	2169.86	--	--	--	--	--	--	--	--	68.72	42	1434.05
68.76	30	1523.88	2171.86	--	--	--	--	--	--	--	--	68.76	30	1452.05
68.8	40	1521.88	2181.86	--	--	--	--	--	--	--	--	68.8	40	1454.05
68.84	28	1531.88	2177.86									68.84	28	1466.05
68.88	34	1523.88	2173.86									68.88	34	1440.05
68.92	54	1523.88	2173.86									68.92	54	1458.05
68.96	46	1525.88	2167.86									68.96	46	1448.05
69	56	1523.88	2169.86								1700	69	56	1444.05
69.04	60	1519.88	2187.86									69.04	60	1448.05
69.08	58	1523.88	2177.86									69.08	58	1460.05
69.12	52	1523.88	2189.86									69.12	52	1452.05
69.16	50	1523.88	2179.86									69.16	50	1456.05
69.2	52	1529.88	2175.86									69.2	52	1454.05
69.24	58	1527.88	2181.86									69.24	58	1456.05
69.28	62	1529.88	2177.86									69.28	62	1476.05
69.32	56	1529.88	2191.86									69.32	56	1464.05
69.36	70	1527.88	2205.86									69.36	70	1472.05
69.4	56	1537.88	2205.86									69.4	56	1466.05
69.44	70	1537.88	2183.86									69.44	70	1456.05
69.48	48	1535.88	2175.86	--	--	--	--	--	--			69.48	48	1452.05
69.52	54	1527.88	2189.86	--	--	--	--	--	--			69.52	54	1468.05
69.56	40	1525.88	2197.86	--	--	--	--	--	--			69.56	40	1464.05
69.6	60	1521.88	2191.86	--	--	--	--	--	--			69.6	60	1474.05
69.64	54	1519.88	2185.86	--	--	--	--	--	--			69.64	54	1456.05
69.68	62	1531.88	2215.86	--	--	--	--	--	--			69.68	62	1464.05
69.72	60	1537.88	2195.86	--	--	--	--	--	--			69.72	60	1474.05
69.76	50	1535.88	2191.86	--	--	--	--	--	--			69.76	50	1460.05
69.8	56	1525.88	2189.86	--	--	--	--	--	--			69.8	56	1480.05
69.84	64	1533.88	2191.86	--	--	--	--	--	--			69.84	64	1458.05
69.88	66	1553.88	2217.86	--	--	--	--	--	--			69.88	66	1466.05
69.92	48	1535.88	2199.86	--	--	--	--	--	--			69.92	48	1472.05
69.96	44	1541.88	2187.86	--	--	--	--	--	--			69.96	44	1462.05
70	46	1535.88	2187.86	--	--	--	--	--	--			70	46	1442.05
70.04	58	1541.88	2173.86	--	--	--	--	--	--			70.04	58	1450.05
70.08	48	1527.88	2175.86	--	--	--	--	--	--			70.08	48	1450.05
70.12	32	1523.88	2179.86	--	--	--	--	--	--			70.12	32	1460.05
70.16	34	1523.88	2173.86	--	--	--	--	--	--			70.16	34	1458.05
70.2	40	1519.88	2165.86	--	--	--	--	--	--			70.2	40	1448.05
70.24	38	1517.88	2169.86	--	--	--	--	--	--			70.24	38	1440.05
70.28	40	1513.88	2167.86	--	--	--	--	--	--			70.28	40	1434.05
70.32	36	1517.88	2175.86	--	--	--	--	--	--			70.32	36	1434.05
70.36	36	1515.88	2167.86	--	--	--	--	--	--			70.36	36	1436.05
70.4	30	1523.88	2167.86	--	--	--	--	--	--			70.4	30	1456.05
70.44	22	1527.88	2169.86	--	--	--	--	--	--			70.44	22	1438.05
70.48	42	1521.88	2169.86	--	--	--	--	--	--			70.48	42	1442.05
70.52	38	1517.88	2165.86	--	--	--	--	--	--			70.52	38	1440.05
70.56	26	1515.88	2177.86	--	--	--	--	--	--			70.56	26	1442.05
70.6	50	1521.88	2167.86	--	--	--	--	--	--			70.6	50	1442.05
70.64	46	1515.88	2167.86	--	--	--	--	--	--			70.64	46	1436.05
70.68	38	1527.88	2169.86	--	--	--	--	--	--			70.68	38	1452.05
70.72	36	1511.88	2161.86	--	--	--	--	--	--			70.72	36	1458.05
70.76	36	1525.88	2171.86									70.76	36	1448.05
70.8	44	1525.88	2175.86									70.8	44	1434.05
70.84	52	1519.88	2167.86									70.84	52	1458.05
70.88	36	1519.88	2171.86									70.88	36	1452.05
70.92	38	1511.88	2171.86									70.92	38	1454.05
70.96	40	1517.88	2179.86									70.96	40	1464.05
71	32	1527.88	2183.86									71	32	1454.05
71.04	42	1511.88	2169.86									71.04	42	1456.05
71.08	36	1529.88	2173.86									71.08	36	1454.05
71.12	44	1525.88	2175.86									71.12	44	1454.05
71.16	36	1525.88	2175.86									71.16	36	1462.05
71.2	50	1549.88	2179.86									71.2	50	1460.05
71.24	50	1541.88	2171.86									71.24	50	1450.05
71.28	40	1525.88	2181.86									71.28	40	1444.05
71.32	50	1527.88	2191.86						1500			71.32	50	1456.05
71.36	42	1529.88	2177.86									71.36	42	1460.05
71.4	48	1543.88	2181.86									71.4	48	1448.05
71.44	50	1519.88	2183.86									71.44	50	1454.05
71.48	48	1527.88	2173.86									71.48	48	1448.05
71.52	48	1519.88	2163.86									71.52	48	1448.05
71.56	44	1515.88	2167.86									71.56	44	1458.05
71.6	46	1523.88	2167.86									71.6	46	1466.05
71.64	48	1521.88	2169.86									71.64	48	1450.05
71.68	50	1519.88	2173.86									71.68	50	1444.05
71.72	38	1527.88	2175.86									71.72	38	1456.05
71.76	34	1519.88	2169.86									71.76	34	1456.05
71.8	36	1527.88	2181.86									71.8	36	1466.05
71.84	32	1519.88	2169.86									71.84	32	1454.05
71.88	36	1519.88	2179.86									71.88	36	1448.05
71.92	30	1521.88	2165.86									71.92	30	1448.05
71.96	30	1515.88	2165.86									71.96	30	1446.05
72	34	1517.88	2163.86									72	34	1450.05
72.04	36	1531.88	2167.86									72.04	36	1436.05
72.08	30	1523.88	2163.86									72.08	30	1446.05
72.12	34	1513.88	2163.86									72.12	34	1432.05
72.16	26	1525.88	2163.86									72.16	26	1444.05
72.2	26	1515.88	2165.86									72.2	26	1440.05
72.24	30	1513.88	2169.86									72.24	30	1442.05
72.28	42	1521.88	2163.86									72.28	42	1446.05
72.32	20	1519.88	2167.86									72.32	20	1436.05
72.36	22	1519.88	2167.86									72.36	22	1436.05
72.4	28	1521.88	2157.86									72.4	28	1450.05
72.44	34	1511.88	2163.86									72.44	34	1448.05
72.48	42	1519.88	2165.86									72.48	42	1450.05
72.52	38	1517.88	2171.86									72.52	38	1440.05
72.56	28	1515.88	2163.86									72.56	28	1456.05
72.6	34	1511.88	2157.86									72.6	34	1436.05
72.64	36	1515.88	2175.86									72.64	36	1444.05
72.68	34	1521.88	2171.86									72.68	34	1438.05
72.72	34	1525.88	2179.86									72.72	34	1436.05
72.76	46	1519.88	2177.86									72.76	46	1450.05
72.8	62	1517.88	2163.86									72.8	62	1456.05
72.84	58	1515.88	2179.86									72.84	58	1450.05
72.88	52	1507.88	2181.86									72.88	52	1440.05
72.92	42	1521.88	2167.86									72.92	42	1444.05
72.96	52	1523.88	2167.86									72.96	52	1436.05
73	50	1511.88	2175.86									73	50	1444.05
73.04	32	1521.88	2177.86									73.04	32	1446.05
73.08	38	1521.88	2181.86									73.08	38	1440.05
73.12	30	1523.88	2171.86									73.12	30	1442.05
73.16	30	1527.88	2161.86									73.16	30	1450.05
73.2	46	1525.88	2183.86									73.2	46	1444.05
73.24	32	1525.88	2165.86									73.24	32	1454.05
73.28	40	1519.88	2173.86									73.28	40	1464.05
73.32	60	1519.88	2177.86									73.32	60	1470.05
73.36	54	1523.88	2187.86									73.36	54	1466.05
73.4	58	1535.88	2187.86									73.4	58	1470.05
73.44	64	1529.88	2191.86									73.44	64	1446.05
73.48	46	1525.88	2185.86									73.48	46	1450.05
73.52	52	1533.88	2183.86									73.52	52	1454.05
73.56	66	1533.88	2179.86									73.56	66	1456.05
73.6	68	1535.88	2175.86									73.6	68	1468.05
73.64	54	1531.88	2183.86									73.64	54	1460.05
73.68	46	1527.88	2179.86									73.68	46	1458.05
73.72	52	1519.88	2175.86									73.72	52	1454.05
73.76	54	1519.88	2179.86									73.76	54	1462.05
73.8	52	1535.88	2183.86									73.8	52	1460.05
73.84	44	1523.88	2167.86									73.84	44	1444.05
73.88	44	1525.88	2161.86									73.88	44	1462.05
73.92	46	1511.88	2177.86									73.92	46	1462.05
73.96	42	1519.88	2181.86									73.96	42	1456.05
74	48	1521.88	2167.86									74	48	1468.05
74.04	48	1517.88	2183.86									74.04	48	1448.05
74.08	48	1521.88	2179.86									74.08	48	1452.05
74.12	42	1517.88	2185.86									74.12	42	1454.05
74.16	40	1541.88	2187.86									74.16	40	1454.05
74.2	48	1529.88	2187.86									74.2	48	1450.05
74.24	36	1517.88	2173.86									74.24	36	1466.05
74.28	50	1533.88	2181.86									74.28	50	1462.05
74.32	52	1523.88	2179.86									74.32	52	1460.05
74.36	50	1529.88	2179.86									74.36	50	1452.05
74.4	56	1527.88	2177.86									74.4	56	1452.05
74.44	52	1525.88	2183.86									74.44	52	1460.05
74.48	48	1531.88	2167.86									74.48	48	1448.05
74.52	48	1527.88	2175.86									74.52	48	1460.05
74.56	48	1525.88	2175.86									74.56	48	1452.05
74.6	54	1525.88	2169.86									74.6	54	1448.05
74.64	42	1523.88	2177.86									74.64	42	1460.05
74.68	82	1535.88	2175.86									74.68	82	1440.05
74.72	90	1523.88	2173.86									74.72	90	1462.05
74.76	84	1523.88	2173.86									74.76	84	1448.05
74.8	58	1513.88	2175.86									74.8	58	1450.05
74.84	48	1515.88	2177.86									74.84	48	1448.05
74.88	46	1517.88	2187.86									74.88	46	1452.05
74.92	62	1525.88	2181.86									74.92	62	1454.05
74.96	80	1527.88	2187.86									74.96	80	1458.05
75	54	1529.88	2169.86									75	54	1440.05
75.04	42	1525.88	2177.86									75.04	42	1440.05
75.08	28	1525.88	2177.86									75.08	28	1438.05
75.12	44	1525.88	2171.86									75.12	44	1444.05
75.16	30	1523.88	2165.86									75.16	30	1442.05
75.2	44	1511.88	2173.86									75.2	44	1446.05
75.24	36	1515.88	2167.86									75.24	36	1442.05
75.28	32	1525.88	2179.86									75.28	32	1442.05
75.32	18	1517.88	2159.86									75.32	18	1438.05
75.36	32	1521.88	2177.86									75.36	32	1448.05
75.4	38	1529.88	2181.86									75.4	38	1458.05
75.44	30	1529.88	2175.86									75.44	30	1442.05
75.48	42	1523.88	2173.86									75.48	42	1452.05
75.52	52	1529.88	2175.86									75.52	52	1456.05
75.56	72	1529.88	2181.86									75.56	72	1452.05
75.6	62	1533.88	2183.86									75.6	62	1470.05
75.64	60	1529.88	2183.86									75.64	60	1450.05
75.68	42	1523.88	2175.86									75.68	42	1452.05
75.72	30	1525.88	2171.86									75.72	30	1438.05
75.76	52	1525.88	2169.86									75.76	52	1452.05
75.8	38	1529.88	2185.86									75.8	38	1454.05
75.84	42	1533.88	2183.86									75.84	42	1458.05
75.88	44	1523.88	2169.86									75.88	44	1460.05
75.92	32	1529.88	2169.86									75.92	32	1450.05
75.96	32	1521.88	2163.86									75.96	32	1442.05
76	34	1519.88	2165.86									76	34	1446.05
76.04	34	1519.88	2169.86									76.04	34	1450.05
76.08	38	1527.88	2183.86									76.08	38	1446.05
76.12	42	1517.88	2169.86									76.12	42	1436.05
76.16	30	1523.88	2167.86									76.16	30	1444.05
76.2	42	1525.88	2161.86									76.2	42	1444.05
76.24	26	1513.88	2169.86									76.24	26	1446.05
76.28	32	1523.88	2173.86									76.28	32	1438.05
76.32	48	1517.88	2169.86									76.32	48	1442.05
76.36	34	1513.88	2169.86									76.36	34	1438.05
76.4	26	1513.88	2161.86									76.4	26	1434.05
76.44	26	1517.88	2159.86									76.44	26	1440.05
76.48	36	1509.88	2165.86									76.48	36	1442.05
76.52	16	1509.88	2167.86									76.52	16	1438.05
76.56	36	1511.88	2163.86									76.56	36	1442.05
76.6	26	1531.88	2177.86									76.6	26	1444.05
76.64	24	1523.88	2161.86									76.64	24	1446.05
76.68	26	1513.88	2161.86									76.68	26	1438.05
76.72	32	1519.88	2163.86									76.72	32	1434.05
76.76	30	1517.88	2167.86									76.76	30	1438.05
76.8	34	1517.88	2173.86									76.8	34	1444.05
76.84	28	1525.88	2171.86									76.84	28	1428.05
76.88	38	1511.88	2175.86									76.88	38	1442.05
76.92	44	1523.88	2171.86									76.92	44	1434.05
76.96	24	1523.88	2173.86									76.96	24	1436.05
77	32	1511.88	2169.86									77	32	1442.05
77.04	38	1517.88	2165.86									77.04	38	1440.05
77.08	38	1525.88	2165.86									77.08	38	1438.05
77.12	20	1519.88	2173.86									77.12	20	1440.05
77.16	34	1513.88	2167.86									77.16	34	1444.05
77.2	26	1525.88	2171.86									77.2	26	1446.05
77.24	18	1525.88	2169.86									77.24	18	1436.05
77.28	30	1515.88	2161.86									77.28	30	1434.05
77.32	36	1517.88	2167.86									77.32	36	1432.05
77.36	36	1521.88	2169.86									77.36	36	1442.05
77.4	22	1525.88	2167.86									77.4	22	1440.05
77.44	24	1515.88	2169.86									77.44	24	1454.05
77.48	24	1523.88	2161.86									77.48	24	1448.05
77.52	38	1543.88	2173.86									77.52	38	1444.05
77.56	42	1507.88	2161.86									77.56	42	1450.05
77.6	44	1515.88	2171.86									77.6	44	1444.05
77.64	28	1523.88	2163.86									77.64	28	1446.05
77.68	28	1519.88	2163.86									77.68	28	1432.05
77.72	28	1517.88	2159.86									77.72	28	1438.05
77.76	34	1511.88	2165.86									77.76	34	1428.05
77.8	30	1505.88	2157.86									77.8	30	1436.05
77.84	32	1515.88	2155.86									77.84	32	1444.05
77.88	36	1517.88	2161.86									77.88	36	1440.05
77.92	30	1509.88	2157.86									77.92	30	1438.05
77.96	22	1519.88	2169.86									77.96	22	1440.05
78	36	1517.88	2167.86									78	36	1442.05
78.04	30	1529.88	2169.86									78.04	30	1444.05
78.08	26	1509.88	2173.86									78.08	26	1436.05
78.12	36	1523.88	2175.86									78.12	36	1442.05
78.16	42	1515.88	2171.86									78.16	42	1456.05
78.2	48	1545.88	2179.86									78.2	48	1444.05
78.24	42	1549.88	2175.86									78.24	42	1450.05
78.28	28	1531.88	2189.86									78.28	28	1452.05
78.32	36	1519.88	2185.86									78.32	36	1446.05
78.36	44	1529.88	2175.86									78.36	44	1442.05
78.4	38	1525.88	2171.86									78.4	38	1438.05
78.44	48	1519.88	2173.86									78.44	48	1442.05
78.48	44	1535.88	2179.86									78.48	44	1448.05
78.52	46	1517.88	2171.86									78.52	46	1450.05
78.56	44	1521.88	2177.86									78.56	44	1446.05
78.6	38	1519.88	2169.86									78.6	38	1432.05
78.64	48	1527.88	2173.86									78.64	48	1446.05
78.68	28	1519.88	2165.86									78.68	28	1434.05
78.72	30	1525.88	2165.86									78.72	30	1442.05
78.76	34	1517.88	2167.86									78.76	34	1446.05
78.8	22	1517.88	2169.86									78.8	22	1446.05
78.84	38	1515.88	2163.86									78.84	38	1442.05
78.88	42	1509.88	2171.86									78.88	42	1444.05
78.92	32	1525.88	2165.86									78.92	32	1450.05
78.96	32	1523.88	2167.86									78.96	32	1444.05
79	28	1531.88	2167.86									79	28	1446.05
79.04	30	1513.88	2161.86									79.04	30	1448.05
79.08	30	1501.88	2165.86									79.08	30	1434.05
79.12	34	1519.88	2173.86									79.12	34	1442.05
79.16	30	1519.88	2169.86									79.16	30	1442.05
79.2	32	1521.88	2173.86									79.2	32	1442.05
79.24	30	1515.88	2161.86									79.24	30	1454.05
79.28	26	1523.88	2167.86									79.28	26	1444.05
79.32	26	1501.88	2155.86									79.32	26	1436.05
79.36	22	1519.88	2153.86									79.36	22	1438.05
79.4	32	1507.88	2161.86									79.4	32	1442.05
79.44	30	1509.88	2157.86									79.44	30	1438.05
79.48	26	1523.88	2159.86									79.48	26	1436.05
79.52	22	1523.88	2159.86									79.52	22	1438.05
79.56	24	1509.88	2167.86									79.56	24	1446.05
79.6	22	1521.88	2165.86									79.6	22	1434.05
79.64	28	1517.88	2171.86									79.64	28	1442.05
79.68	26	1515.88	2165.86									79.68	26	1444.05
79.72	32	1523.88	2187.86									79.72	32	1452.05
79.76	34	1521.88	2177.86									79.76	34	1450.05
79.8	48	1521.88	2185.86									79.8	48	1444.05
79.84	36	1533.88	2177.86									79.84	36	1446.05
79.88	34	1515.88	2179.86									79.88	34	1444.05
79.92	40	1521.88	2163.86									79.92	40	1448.05
79.96	36	1515.88	2171.86									79.96	36	1444.05
80	26	1511.88	2175.86									80	26	1450.05
